# Supplementary material for: Overcoming intra-tumoral heterogeneity for biomarker discovery in the high-grade serous ovarian cancer proteome
Source: NPJ Precis Oncol. 2025 Jun 11;9:172. doi: 10.1038/s41698-025-00911-y (PMC12159146; doi:10.1038/s41698-025-00911-y)
Supplement: Supplementary file 2 — Supplementary information [file 41698_2025_911_MOESM2_ESM.xlsx]

## Sheet: S1) Clinical 
Supplementary Table 1. Clinical characteristics of patient cohort
Patient ID	156	387	433	580	587	676	842	1855	1859	1861	1868
Age at diagnosis (years)	50	73	41	71	63	62	51	74	66	57	48
FIGO Stage	3C	3C	3C	3C	3C	3C	3C	3C	3C	3C	3C
Grade	high	high	high	high	high	high	high	high	high	high	high
Preoperative CA 125 (U/ml)	> 4000	222	377	960	86087	869	618	1099	53	350	2861
Upper limit of normal (U/ml)	35	35	35	35	20	20	35	35	35	36	35
Residual disease after cytoreductive surgery	> 1 cm	≤ 1 cm	> 1 cm	> 1 cm	> 1 cm	≤ 1 cm	≤ 1 cm	Nil	Nil	> 1 cm	≤1 cm
Primary chemotherapya	Carbo/Cyclo	Carbo/Cyclo	Carbo/Pac	Carbo/Pac	Carbo/Pac	Carbo/Pac	Carbo/Pac	Carbo	Carbo	Carbo/Pac/Bev	Carbo/Pac/Bev
Progression	Yes	Yes	Yes	Yes	Yes	Yes	Yes	Yes	Yes	Yes	Yes
Progression-free survival (months)	12.5	10.4	7.8	7	15.1	51.9	10	7.2	17.7	10.3	16.3
Alive	No	No	No	No	No	No	No	No	Yes	No	No
Overall survival (months)	23.7	14.4	10.6	23.1	19.2	63.8	16.9	9	55.5	14.9	47.4
aCarbo, carboplatin; Cyclo, Cyclophosphamide; Pac, Paclitaxel; Bev, Bevacizumab

## Sheet: S2) NGS FF
Supplementary Table 2. Pathogenic and likely pathogenic gene variants found in a panel of 30 genes commonly altered in HGSC
Sample	Sample ID	Genea	Chr	Coordinate	Genomic Variant (GRCh37/hg19)	Genomic description GRCh37 (hg19, build19)	Reference Allele	Alternate Allele	Codons	Type	Mutation typec	Alt Variant Freq (VMF)	Total Read Depth	total used UMI depth (UMT)	Variant UMI Alt Read Depth (VMT)	Exon	HGVSpb	Protein Position	Amino Acids	Proteinb	HGVScb	Curated pathogenicity
156ov	156A_1000P	TP53	17	7577022	chr17:g.7577022G>A	NC_000017.10:g.7577022G>A	G	A	Cga/Tga	snv	nonsense	78.52	1524	256	201	8/11	p.Arg306Ter	306	R/*	p.R306*	c.916C>T	Pathogenic
156ov	156A_1000P	BRCA1	17	41256153	chr17:g.41256153C>A	NC_000017.10:g.41256153C>A	C	A	Gaa/Taa	snv	nonsense	93.16	592	117	109	6/24	p.Glu143Ter	143	E/*	p.E143*	c.427G>T	Pathogenic
156ov	156A_1000P	ATM	11	108180945	chr11:g.108180945G>C	NC_000011.9:g.108180945G>C	G	C	Gtt/Ctt	snv	missense	94.98	2413	458	435	39/63	p.Val1941Leu	1941	V/L	p.V1941L	c.5821G>C	VUS/likely pathogenic
387ov	387B_1000P	TP53	17	7574011	chr17:g.7574012del	NC_000017.10:g.7574012del	TC	T	Gag/ag	deletion	frameshift	89.29	1515	616	550	10/11	p.Glu339ArgfsTer6	339	E/X	p.E339Rfs*6	c.1015delG	Likely pathogenic
433ov	433A_1000P	TP53	17	7577498	chr17:g.7577498C>T	NC_000017.10:g.7577498C>T	C	T		snv	splice donor	87.78	1441	401	352	7-intron		0		p?	c.782+1G>A	Pathogenic
580ov	580B_1000P	TP53	17	7579335	chr17:g.7579338del	NC_000017.10:g.7579338del	TC	T	ggG/gg	deletion	frameshift	91.74	1605	654	600	4/11	p.Thr118GlnfsTer5	117	G/X	p.T118Qfs*5	c.351delG	Likely pathogenic
587ov	587A_1000P	TP53	17	7577547	chr17:g.7577547C>T	NC_000017.10:g.7577547C>T	C	T	gGc/gAc	snv	missense	92.96	4137	881	819	7/11	p.Gly245Asp	245	G/D	p.G245D	c.734G>A	Pathogenic
676ov	676A_1000P	TP53	17	7577559	chr17:g.7577559G>A	NC_000017.10:g.7577559G>A	G	A	tCc/tTc	snv	missense	82.59	2410	804	664	7/11	p.Ser241Phe	241	S/F	p.S241F	c.722C>T	Pathogenic
676ov	676A_1000P	BRCA2	13	32914557	chr13:g.32914557C>G	NC_000013.10:g.32914557C>G	C	G	tCa/tGa	snv	nonsense	93.92	2997	1200	1127	11/27	p.Ser2022Ter	2022	S/*	p.S2022*	c.6065C>G	Pathogenic
842ov	842B_1000P	TP53	17	7579521	chr17:g.7579521C>A	NC_000017.10:g.7579521C>A	C	A	Gaa/Taa	snv	nonsense	77.3	1795	489	378	4/11	p.Glu56Ter	56	E/*	p.E56*	c.166G>T	Likely pathogenic
1855ov	1855B_1000P	TP53	17	7577538	chr17:g.7577538C>T	NC_000017.10:g.7577538C>T	C	T	cGg/cAg	snv	missense	61.64	2354	571	352	7/11	p.Arg248Gln	248	R/Q	p.R248Q	c.743G>A	Pathogenic
1855ov	1855B_1000P	NF1	17	29552184	chr17:g.29552185del	NC_000017.10:g.29552185del	TA	T	Acc/cc	deletion	frameshift	65.7	2139	586	385	17/58	p.Thr640ProfsTer48	640	T/X	p.T640Pfs*48	c.1918delA	Predicted Likely pathogenic
1859ov	1859A_1000P	TP53	17	7578406	chr17:g.7578406C>T	NC_000017.10:g.7578406C>T	C	T	cGc/cAc	snv	missense	35.14	2651	848	298	5/11	p.Arg175His	175	R/H	p.R175H	c.524G>A	Pathogenic
1861ov	1861B_1000P	TP53	17	7576852	chr17:g.7576852C>G	NC_000017.10:g.7576852C>G	C	G		snv	splice donor	49.64	1303	276	137	9-intron		0		p.?	c.993+1G>C	Pathogenic
1868ov	1868B_1000P	TP53	17	7577604	chr17:g.7577607_7577623del	NC_000017.10:g.7577607_7577623del	CCAACCTAGGAGATAACA	C		deletion	splice acceptor	76.54	1163	162	124	7/11		0		p.?	c.673-13_676delTGTTATCTCCTAGGTTG	Likely Pathogenic
1868ov	1868B_1000P	BRCA1	17	41243479	chr17:g.41243482_41243485del	NC_000017.10:g.41243482_41243485del	CTTGA	C	aaTCAA/aa	deletion	frameshift	96.37	1972	193	186	10/24	p.Asn1355LysfsTer10	0	NQ/X	p.N1355Kfs*10	c.4065_4068delTCAA	Pathogenic
1868ov	1868B_1000P	CDKN2A	9	21971152	chr9:g.21971152T>C	NC_000009.11:g.21971152T>C	T	C		snv	missense	51.96	10547	920	478	0.666667	p.Glu69Gly	0		p.E69G	c.206A>G	VUS/ Likely pathogenic
	Abbreviations: chr, chromosome; del, deletion; SNV, single nucleotide variant; VUS, variant of unknown signficance
	aGenBank accession numbers: TP53:NM_000546.5; BRCA1:NM_007300.3; BRCA2:NM_000059.3; ATM:NM_000051.3; NF1:NM_001042492.2; CDKN2A:NM_001195132.1
	bVariant nomenclature according to Human Genome Variation Society (HGVS) guidelines (http://www.hgvs.org/). Variants are ordered by gene name and codon number.
	cLoss-of-function mutations include nonsense, splice site and frameshift mutations that result in an early stop codon, and missense mutations previously reported as pathogenic or clinically significant.

## Sheet: S3) Proteins FF
Supplementary Table 3. Individual proteins levels per sample in fresh frozen tissue and cell line samples
Raw data file		171018_e0006_p02_1_s_m04_1	171020_e0006_2_s_m05_1	171103_e0006_p02_3_s_m04_1	171020_e0006_4_s_m05_1	171031_e0006_p02_5_s_m05_1	171113_e0006_p02_6_s_m01_1	171030_e0006_p02_7_s_m04_1	171117_e0006_p02_8_s_m01_1	171027_e0006_p02_9_s_m05_1	171027_e0006_p02_10_s_m04_1	171117_e0006_p02_11_s_m01_1	171019_e0006_p02_13_s_m04_1	171023_e0006_p02_14_s_m05_1	171018_e0006_p02_15_s_m05_1	171106_e0006_p02_16_s_m04_1	171029_e0006_p02_17_s_m05_1	171108_e0006_p02_18_s_m02_1	171026_e0006_p02_19_s_m04_1	171027_e0006_p02_20_s_m04_1	171027_e0006_p02_21_s_m05_1	171108_e0006_p02_23_s_m01_1	171026_e0006_p02_24_s_m05_1	171111_e0006_p02_25_s_m02_1	171113_e0006_p02_26_s_m01_1	171108_e0006_p02_27_s_m02_1	171105_e0006_p02_28_s_m04_1	171022_e0006_p02_29_s_m04_1	171106_e0006_p02_30_s_m04_1	171102_e0006_p02_31_s_m05_1	171018_e0006_p02_32_s_m05_1	171029_e0006_p02_33_s_m05_1	171018_e0006_p02_34_s_m05_1	171020_e0006_35_s_m05_1	171027_e0006_p02_36_s_m04_1	171118_e0006_p02_37_s_m01_1	171023_e0006_p02_38_s_m05_1	171022_e0006_39_s_m05_1	171030_e0006_p02_40_s_m05_1	171022_e0006_41_s_m05_1	171030_e0006_p02_42_s_m05_1	171016_e0006_p02_43_s_m04_1	171030_e0006_p02_44_s_m05_1	171017_e0006_p02_45_s_m04_1	171022_e0006_46_s_m05_1	171117_e0006_p02_47_s_m01_1	171022_e0006_p02_48_s_m04_1	171124_e0006_p02_49_s_m01_1	171019_e0006_p02_50_s_m04_1
Barocycler ID	#N/A	1	2	3	4	5	6	7	8	9	10	11	13	14	15	16	17	18	19	20	21	23	24	25	26	27	28	29	30	31	32	33	34	35	36	37	38	39	40	41	42	43	44	45	46	47	48	49	50
Patient ID	#N/A	433	433	433	433	433	433	433	433	433	433	433	433	433	433	433	433	433	580	580	580	580	580	580	580	580	580	580	580	580	580	580	580	580	580	580	580	580	580	580	580	580	580	580	580	580	580	580	580
Sample ID	#N/A	433B	433B	433B	433B	433B	433B	433B	433B	433B	433B	433B	433B	433B	433B	433B	433B	433B	580A	580A	580A	580A	580A	580A	580A	580A	580A	580A	580A	580A	580A	580A	580A	580A	580A	580A	580A	580A	580A	580A	580A	580A	580A	580A	580A	580A	580A	580A	580A
Sampletype	#N/A	metastasis	metastasis	metastasis	metastasis	metastasis	metastasis	metastasis	metastasis	metastasis	metastasis	metastasis	metastasis	metastasis	metastasis	metastasis	metastasis	metastasis	metastasis	metastasis	metastasis	metastasis	metastasis	metastasis	metastasis	metastasis	metastasis	metastasis	metastasis	metastasis	metastasis	metastasis	metastasis	metastasis	metastasis	metastasis	metastasis	metastasis	metastasis	metastasis	metastasis	metastasis	metastasis	metastasis	metastasis	metastasis	metastasis	metastasis	metastasis
UniprotID	Gene Name
A0A075B6H7	IGKV3-7	3.14968	5.59977				2.21142		4.17967	4.207991993906045	4.427917586585095	2.58217	4.0826698294736445	5.33079	4.72261	4.399374292560615	4.015296461441595			3.95931	3.56005	3.52391	5.28943		4.50264	4.0114		2.0273		4.94085	4.26039	4.042427636078175	2.96362			3.91768	3.83083		3.60799		4.35508	3.91622	4.21153		4.52843	4.04375		5.57042	3.9080896123677853
A0A075B6H9	IGLV4-69	3.07579	2.750204946368075											2.191710804886855	2.24908	1.73818							2.49449							1.75962	2.29293	1.01158		0.921863			2.546563293134395									1.31773			2.67797
A0A075B6I0	IGLV8-61	3.4711	4.15257						2.92561	2.67277	2.83864		3.011616646520685	3.65344	3.6343101331252203	2.06753	1.90347	2.98801		2.2976	2.722957627949245			1.62829	2.6717									3.056837461202695	1.31647	1.46931									2.08446			1.9701
A0A075B6J2	IGLV2-33
A0A075B6K0	IGLV3-16												0.47049
A0A075B6K4	IGLV3-10
A0A075B6K5	IGLV3-9																																													2.86996
A0A075B7B8	IGHV3OR16-12									1.40247	1.56691		1.65213							2.92797	2.02335	2.64555	3.15922		2.5044	3.08698		1.70301		3.660945522748185		1.40957	2.6334850692434353	2.02172	2.20105	2.447847612981975		3.80486	3.2906933859125047	2.90027		2.37731				2.547016621685585		2.48172	1.67235
A0A075B7D0	IGHV1OR15-1	4.990874290269796	3.77923			3.39282	3.31266		3.33482	4.70618	3.99824	1.80175		4.857243434799935	6.5995602305838705	4.189915936561825	3.08496	4.35085	3.029679102432995	3.92511	3.26916	4.1270387267522946		4.273718155865965	3.569875201109295	2.47011	2.4920259486501948			4.405630794200301	4.92831		3.93902	3.32444	2.0511	1.91446	3.46052		2.795449546659235				1.85274			3.734071198170345		3.466901826051785
A0A075B7D8	IGHV3OR15-7																							3.36164						2.15546
A0A087WSY6	IGKV3D-15	4.35545	4.81498						4.07184	4.592133786093431	4.613688428532704		4.3159414115773345	5.44073	4.861464780805376	4.527897541195825	4.035308715543685	3.5733420758738648	5.041213098869515	5.408670823019619	5.232394565824925	5.488742936402965	4.54831	5.181662678475581	5.75953	5.226056211214525	5.013410419962275	4.94892	5.3904981611610445	6.1648	5.02795	5.458019557914975	4.948502067791965	5.470831043673935	4.851879000924625	5.6118046979759395	5.446013995802295	5.96439	5.72812	5.473335195909635	4.9870946180007145	4.989891796286916	4.26769		5.30342	5.182785941401045	5.032549360358425	6.52597	6.031783269522995
A0A0A0MS15	IGHV3-49	4.039615802715205	5.5595383918657095			2.473061870321295	3.3740817133726697		4.041003782237761	5.363273009505255	4.099390156225805	2.54149	4.06479	6.063902471101125	5.46979	4.38252	4.854731062761855	2.77066	3.2297275700068147	2.89191	3.97016	2.525230679299325	4.34173	2.935098275624915	3.366834496159695	2.28302	3.4074	1.5903664251490452	3.05695	4.753874052481905	3.76051	4.068574347893615	3.62862	3.922634067746455	1.99077	2.926310625648835	3.587154595380055	4.41605	3.6688202466343354	2.701231942588315	2.973886595999895	1.91065	2.32931		2.463675995348305	2.485697539249885	2.78249	2.8254140440741953	3.69536
A0A0A0MT89	IGKJ1		3.1037433518441597							2.39267	2.72041		2.71737		3.62281		3.15939	1.64658							1.53858																				1.4274	2.353		2.90748
A0A0B4J1U3	IGLV1-36	1.72221																					2.14763		3.09648					3.313629050903205																			2.55584
A0A0B4J1U7	IGHV6-1	4.739201712350285	5.166313160173405		1.14617	2.26511	3.1944765176146053	2.07712	4.44764	4.85591	4.707318081923971		4.68738	5.711033085342855	5.350655713794965	4.389121057773795	4.57833	3.6046061465240147	5.201632208935175	5.591412133191795	5.641899714183565	5.806840333268015	6.0523403925083805	4.76693	5.732426596770676	5.299552959016324	5.1776497571337945	4.752018265166295	5.10228	6.143711281153645	5.51671	5.499281691695405	4.847569523101701	5.717857794670545	5.1102844904508995	5.3948864251835005	5.610374638682015	5.63042	5.3608204479806805	4.70524	4.164887387441975	4.58292	3.9081811736950653	3.25805	4.668252456598045	5.74906	5.340546126976605	6.1976474224052645	5.322466796244255
A0A0B4J1V0	IGHV3-15									0.688207					1.81943					1.60159	2.98301	2.31956	1.92601	2.916226958048395	2.40377		1.690407289720965			2.65058	3.581		1.288918804462365	3.237402055749265		2.33863		1.3263								2.82704			1.65402
A0A0B4J1V2	IGHV2-26														2.177273792405885							3.6308		2.69882	1.84407					2.10856				1.35683												2.66113
A0A0B4J1V6	IGHV3-73
A0A0B4J1Y8	IGLV9-49																			3.28515	3.500296586822745	2.958719253227955	4.2765147364452645		3.57927					3.84028		3.56286					2.52102			2.81081						3.280134081590315	3.24084	2.99947	3.4261624638298347
A0A0B4J2F0	PIGBOS1						2.41438								2.7456706927729098			3.41836						3.3150706158309253			0.808677				2.97305		3.282166146014535										2.05191	2.79632		3.132015409264845
A0A0C4DH24	IGKV6-21
A0A0C4DH25	IGKV3D-20	5.5827409700745445	5.802471589357484	3.14578			3.4828171727166453	4.122815307013189	4.866885235575255	5.641947407883955	5.325928137420259	2.49829	5.65129	6.3332	6.26085	4.94892	5.4833840514647445	5.242627699888355	5.77835	6.620545501406355	6.61969	6.31693	6.683537831600265	5.811913915237355	6.582719446012209	6.23617	6.10489	5.615974303486605	6.18413	7.075706370479979	6.58807	6.338360009374395	5.6251	6.209118360564609	5.634852012601755	6.491663308854999	6.021893219157009	6.222079966086925	5.886967442420914	5.71081	5.34205	5.63426	5.696825847336105	5.422633049246195	5.76762	6.266440376983136	5.888349881082025	6.7803336905541105	6.032347191475376
A0A0C4DH29	IGHV1-3
A0A0C4DH31	IGHV1-18																													1.56588	3.75753			2.32231
A0A0C4DH33	IGHV1-24																1.44372				0.642968
A0A0C4DH34	IGHV4-28	3.79743												3.70008	4.507320600760105	3.47597		1.54951		3.08221	2.66045	3.346800686430675		4.186183089788685	3.1540922338242248		3.41585			3.6722345022595952	4.13449	4.2231	3.654849062221155									3.66664				4.2367
A0A0C4DH36	IGHV3-38											0.695965			2.86267									2.02091							3.17033															2.29148
A0A0C4DH38	IGHV5-51	3.00226									4.22886				3.43872				2.84001		1.31281		3.55199	2.96054					2.061038246195105		4.10778							2.05657	2.07815							2.68527			0.929542
A0A0C4DH43	IGHV2-70D	4.2372564868145295	5.782512367647135	1.65227			2.72656	2.71603	4.401436006750551	3.59341	4.24937		4.888395002849755	5.881102332777971	5.41434	4.278334679354115	4.7648188586721805	3.6556	4.01716	4.88585	4.739159154423155	3.925666044066085	5.1014	4.02519	4.181843008389035	3.92288	3.49789	4.056922454383855	3.79228	4.41758	4.37701	4.09359	3.96452	3.6433938093561347	3.373199618904305	4.37442	4.56755	4.313729976882785	3.9954761173503996	3.38564	3.19783	3.54794	3.92651		3.411606622065305	4.03907	3.863979227195455	4.43411	3.7822096220838297
A0A0G2JRQ6	NA																																					0.468067
A0A0J9YX35	IGHV3-64D	2.925150434581745								1.83688	1.86669			2.83483	3.3059472971746953	2.666	1.48087	1.03734	3.28022	2.22435	1.605820198850975	2.6764	1.56573	2.934247176294535	3.01942		2.41417	1.40768		3.415535827662095	3.31441	0.220439	1.63468			2.21567	2.46072									4.21044		3.13802
A0A0J9YXX1	IGHV5-10-1	5.627514760330785	3.436289158597965				2.60515			3.23756	3.83019			4.102605577012065	6.489995787293186	4.13015		3.34047
A0A0J9YY99	NA	2.19448	3.37403						1.35405	2.4245			1.65557	2.84336	2.95146		2.1604		5.38582	5.915224854654809	5.5256591492872005	5.590552814507805	6.148008306283915	4.786080477073695	5.300130381240985	5.464241448169815	4.61535	4.8542322635177495	5.225676735405376	6.2432	5.53359	5.74064	4.475763083013775	5.73085	4.541034030133041	5.17599	5.561645411623735	5.774083536614585	5.326715006851355	5.11105	3.99803	4.699085298253635	4.17052		5.07393	5.319482716504876	5.208277104047845	6.09177	5.464978144538589
A0A1B0GUC4	MYOCOS					5.04612					4.32372	5.84626	5.69458	4.70781						4.000242500267155										4.52062		5.38734			5.02124		5.55659
A0A1B0GV03	GOLGA6L7	3.78161	3.84034	5.70612	5.48837	4.993235052817955	5.497039072449245	4.919443383324905	5.45476	5.206099531547865	4.9543862635971045	5.0478746894950905	4.33546	4.90836		5.97696	4.76017	5.301660773355375	3.792379822316505	4.64651		6.21666	3.54718		6.0232025077251645	5.6804	5.718104438016195	6.039064395751485	4.60799	4.508433941085229		4.40748		4.894849732339325	6.159109961935595		5.07149	5.462158881769105	4.712939328726125	4.67282	6.091888185439505	5.18215	6.16782		3.8550578569427003			5.06345	4.3582272773104105
A0A1W2PPE3	C1orf202	5.81267	5.48987		5.72884	5.30356	5.88765		5.55693	5.43233	5.640205568801655	6.292812178547295	5.60716				5.55523		6.870251981992576	5.93442		6.96916	5.66078	6.822468924955005			6.6796			5.77915			7.42584	6.45507	6.84631		6.40211		7.16946						6.69872	7.161308989132375	6.7566	6.61779	6.47679
A0A1W2PR48	TLE7	5.99321		7.24032		7.30543			4.49051			6.22979	5.93354	5.72578				5.5574			3.28444					6.9056					7.4446	6.64383	7.3849	6.86184	6.645733353659575			7.447827432773205	7.56795		8.00164	7.3615	8.11003	5.36393		7.51946	6.8533
A0AV96	RBM47	2.54054	1.8753	3.43212	2.84812	3.078237122759795	3.197155180950265	3.073718011366555	2.496715788125825	2.784426052456925	2.64425	2.557347639682885	2.50287	2.494	3.951230197413225	2.739086626009755	2.92969	2.23751	2.6871	2.38864		3.0953711097835352	3.08846	3.9116376005590796	3.3723350247275548	2.98206	3.560881606250515	3.981193945086095	3.5801109141241954	2.24311	2.74996	2.414432926745835	3.3623	3.254157393005325	3.386422315236625	2.936302036392915	2.9401	3.8525275202602103	3.632602154145405	3.676139384481095	3.9515827884073698	3.730071339028715	4.192066393640185	2.1227	3.6775914881557448	3.33484	3.46202	3.142732003841405	2.75585
A0AVT1	UBA6	2.3236757215208153	3.066671164690705	3.464460888163995	2.33689	3.7510914705184746	3.7322994036168247	3.28172	3.48972	3.246223777628975	3.219153327444605	3.324830756277915	3.100778327534515	2.655110034935165	2.912161599607455	3.565553782882685	3.517995305516275	3.22324	3.750439604268215	3.00907	2.34186	3.71715	3.107687517405285	3.36105	3.7921	3.4179648438589947	3.7644900276107647	3.823450475549225	3.190120354589415	3.114599189720585	3.44629	3.516297125109965	3.5832657614001597	3.7111232213887897	3.369979664920405	3.33875	3.09631	3.2010653834538747	3.664976965573315	3.448586256281235	3.96224	3.442552061101575	3.709950093851615	2.18852	3.5268292437243502	3.53472	2.9749856767387204	3.102038458676665	3.1155
A0FGR8	ESYT2	2.1430230291922303	3.2301388311912147	3.22203	1.34999	3.51153	3.80391	3.6821026224155897	2.980186753210095	3.44345	3.387418472312465	3.330725568949445	3.17806	2.7638787811449648	3.45318	4.14963	3.490413402491485	3.38474	3.011349961742905	2.126465422896955	1.86876	3.639159021867025	2.413538099284575	3.11542	3.281266096017825	1.622479746210245	2.783061612191605	2.70758	2.5191541095976246	2.473013170735035	3.59436	2.575683410805605	2.45439	3.2916902451533954	1.931386457227095	3.0057565499441647	2.70476	2.49642	2.91042	2.9673663858103447	3.3489900498465097	2.358576627723295	3.160912083851915		2.986492887568795	2.62627	2.1780310399897047	2.845939381746235	2.001296044156145
A0JLT2	MED19			2.768680882424495	2.10425		2.3571054335810304	2.933900653527945	2.50683		2.49965				2.72398	1.86544		2.90805						3.956302776828775	2.26889	3.08205	3.72479	3.56566	3.30494				3.70289		3.1104						3.72228	3.93673	4.0111	5.109812133838555		3.795634219103705	2.59072
A0M8Q6	IGLC7	2.44351								2.04088	2.639833459768985			3.12507	3.530457263866115	2.12664			1.38266					2.11475						4.18136			2.51678					2.6710893420188153	0.00582427
A0MZ66	SHTN1	3.05492	2.03931	3.42303	3.0445323476329147	2.9348391155037703	3.3282006292684647	2.98187	3.47834	2.95574	3.0381314205886554	2.908647782848055	2.65909	2.867606714978165	2.758387448639875	2.8741013388863053	2.981176852174555	2.7276787904781497	2.60592	2.510582848611195	1.79076	2.9553739524716454	2.5736457399513597	3.29646	3.093623919333515	3.200597783265815	3.225372603176355	3.05251	3.104256995182015	2.738089934353305	3.03274	2.874681768369975	3.7192	3.1033901469840552	3.01567	3.078398742939095	2.94502	3.419446751611355	3.2767987147143103	2.987736554502015	3.70208	3.40242	3.85304	3.040581825080955	3.14384	3.2999162939016697	3.11383	2.8494358803448003	2.9989057328560698
A0PJW6	TMEM223						1.478880780119325			2.23722		3.18174			1.52541				1.66295					1.71888			2.93363	2.63938	2.8029			1.98817										0.644136				2.8281
A0PJW8	DAPL1	4.280742290366041		6.9513	5.665071731096235	6.2952135761318395	6.433647645222321	5.80648	5.79431	4.215672332172085	3.7317163330095298	6.2201	4.78936	4.47198	3.99891	3.214348637706065	4.413662930821269	4.36422											2.80784				3.3486720375150902						3.3262000416426902		4.20057	2.746335652127515	3.40923	3.88824					3.18135
A1L020	MEX3A					0.539515									-0.00914461				0.366303			2.1115165230740303		2.142600715752645	2.093276559297745	2.816882479611845	2.770189813213875	3.257534958902315	3.3179717050883752		2.87999	2.08338	3.309565859980355	1.982469073538275	1.4260883941791849		2.86205	3.039586920141435	2.42714	2.728813587349015	3.48345	2.44167	3.74535	3.0978285206225697	2.569181952767355	2.665091344124005	2.29493	2.3156	1.98957
A1L0T0	ILVBL	1.4204968306075456	1.622393846521025	2.845281721693495	2.5028	3.333838998951715	3.804343854812585	3.0167080894038802	2.1107	2.53944	2.82158	2.59069	1.61775	1.47278	1.54423	3.29315	3.09778	3.07807	3.6601565626444996	2.3335719965703348	1.75502	3.63189	2.11001	1.90846	3.92837	3.146129428799755	3.53875	3.25683	3.6348733487306397	3.02816	2.82608	3.4402747039646098	3.40333	3.7481	2.536707978637865	2.86954	2.584231869574295	2.8215352699642047	3.55839	3.320503504385825	4.064784997825615	3.58959	4.109423790493745	2.29823	3.3847701601264353	3.21125	2.791092501508435	3.31577	1.67373
A1L170	C1orf226					2.77954		2.836367178027015							0.792025				2.589210309870505			1.69392		2.97049	2.3226	4.04665	3.58639	4.0097	1.84845			2.77025	3.513662002140265	2.76269	2.69322			2.92696	3.095582597516235	1.63125	4.251234487985926	1.90859	4.054132003813635	2.52391		3.62883	3.11282	2.48145
A1L390	PLEKHG3			1.51629	2.24709										3.81768							2.07285				2.265277172583955	3.37647	3.40101	3.02975				2.49532	3.0234219637315247	2.10449		1.72909	2.9360323602789453	2.89269	2.46348	3.438		3.5101	2.9859	2.63862			1.64325	1.63897
A1L4H1	SSC5D	2.93294	3.01564						1.39068				1.56756	3.1797	2.82034	1.61652	1.08001		1.71002	1.21424	2.4264		2.1671187594987398	1.80318	1.72142	1.58958	2.13863		2.0077	1.86799	2.67902	2.5212014519576353		2.55756	1.21546		2.16027	2.31894		0.592959						2.798213999444415	1.67667	2.2274249288806054	1.90396
A1X283	SH3PXD2B	2.31284	3.35709	2.995813857449785	3.02072	2.822454806562455	3.3723192702788047	2.948747124845195	3.29775	2.9132	3.4824	3.0527	2.27012	2.1078844977535898	2.266434182559445	2.940953881909325	3.10264	3.531953680032305	3.6511494514022003	3.485156420940145	3.26339	3.999762894497305	3.3969443984671397	4.31665	4.28187	3.1157	4.01088	3.115959668946365	3.38575	3.89693	3.71527	4.04956	3.892308430631915	4.128821164654935	4.227230354733974	4.204054135788665	3.662981357915175	3.670442117915245	4.173539564779601	3.7903917190091247	4.088388813398085	3.8247550085009347	3.87377	3.2674976564419946	3.9045080274962505	3.6863686969190104	3.591382146142455	3.66942	3.756457651687025
A2CJ06	DYTN	4.80982				4.84773		3.90755	4.35476				2.66385		3.67632	5.259527010324835	5.41482	5.71202					7.03882		7.96883					6.26987				7.11634		7.68722	6.38795		7.11436	5.87566	5.86339		4.22464	5.1200151297912395		7.13991		5.76174
A2IDD5	CCDC78	3.88181				4.97871	4.678		4.45125	4.79249		4.77879	4.37999	2.13681	3.34906		4.1914				3.93555	5.204			5.29554		4.98859					4.57372				4.93565	4.70268								5.03507	3.79306		3.88016	4.17085
A2RRH5	WDR27	3.94045		2.6667	4.1001413008593595	2.3305	3.30936	2.45856	2.6490449914776297	3.85472	3.31464	2.84594	3.683594085562495	3.23621	3.57933	2.828578640953315	3.0696016046499652	3.51308	2.4188	3.256982386102025	3.14898	2.6599	2.85556	3.96705	3.05294	2.2766369339688453	3.4967	2.8681609041443847	2.76321	2.87038	4.15946	3.01307	2.8963703309500652	3.02814	3.1154083083503448	2.70698	2.13014	3.441152348062145	2.489286089808995	3.341853924250265	2.5705768030975698	3.570010749840675	3.248546861917095	3.6826562079968452	3.71166	3.08662	3.79768	3.3388	3.65383
A2RRP1	NBAS		1.9789316172784501	2.05784		2.0839733025980998	2.599890849409975	1.731801514453005		2.255656310266765	2.01971	2.02311		0.264911		2.195351982497465	1.893236463711315	1.83037	2.076258353000445	1.24004	1.99502	2.75064	0.691296	2.69362	2.6414554533662997		2.50701	2.7178463008306952	2.597269812929345	1.8281	2.33633	2.5020011864420653	1.45849	2.201996871176855	2.08781	2.78858		2.72743	2.312951681232125	2.79896	2.99331	2.480520569731205	2.59444		2.8407938991129598	1.65585		1.959038953243485	0.743338
A3KMH1	VWA8		1.37884	3.42776	1.8261659852097352	3.50897	3.547726762386585	3.02923	2.77483	2.71745	2.443993539642515	2.7951817634602447	2.67205	1.85805	2.48627	2.7610807545493703	2.8019284787622203	2.34189	2.0948000061206002	1.901689544508005		2.4298	1.52682	2.04053	1.67269	1.82351	2.634859625507805	2.7255008633404003	2.639015062443335		2.44202	1.8392204536647951	2.091954305810675	1.96042	2.39557	1.82832	1.997082783002375	2.93565	2.615196068197665	2.9472842602025047	2.70199	1.985681607179795	2.461539413235715		2.367148150581105	1.8265373571939798	2.2730424555181052	2.43032	1.48435
A4D1E9	GTPBP10			1.58315		2.1635	2.03858	1.97645				2.15592			2.4966		1.93938					1.91371		1.02861	2.03067				3.10853				3.21239	1.20309		1.82843		2.7406	1.75084	2.16094	2.56754		2.228225931824355		1.576181401052315		1.57882	2.96486
A4D1P6	WDR91		1.89959	2.445111046393715		2.9938411125535547	2.8032549896316947	2.173276782891645		2.192	2.17515	2.1372430437512397	2.149278531515645		1.78687	2.219965382778025	2.2497602308078752	2.85462	2.133962194093025	0.7185219728766505		3.2670701855926447	2.17266	1.88543	2.330993166393305	1.6824011119620201	1.941297990249875	2.71657	2.86492	2.12025	2.40387	2.11122	2.78613	2.757457305524615	2.87161	2.79361	1.7603024899614266	2.44113	2.549099278246555	2.6294	2.9161297046978447	1.29976	2.977661588183095		3.14014	1.5806661826537909	2.17167	1.89171	1.94031
A4D1S0	KLRG2																							1.3894															1.60288	1.33296
A4FU69	EFCAB5			7.20391	6.01041			7.35435	5.812508118292575						5.84641	6.75707				4.979862989748504		5.69405	4.94598			4.91107				4.4946					5.64228			5.08744					6.06054			6.09851		5.68038
A4UGR9	XIRP2	3.27013	2.256845814104935			4.89231		4.92185	4.78489	4.39974	2.72254				3.73058	4.61071		3.9135	4.6844477125283905	6.350706936912785	5.336622426115295	3.30247		4.1284643581592295	3.42326	5.36228		3.260902785617205	5.03914	4.299735647568726	5.03999	5.03174	2.02684	3.805758158969365	3.9709191969119697	3.93143	4.64062		3.08552			6.00392	4.70099	2.51416		4.18396		4.62662	4.54279
A5D8V6	VPS37C				2.005876496711805	3.90761		3.29384	2.233155393390675				3.46282	1.45275	2.42036				3.48147		1.80723			3.29327		2.71755	2.50901		3.36101		2.0139	2.11613	3.33936	3.65605		2.96243	3.28987	2.91232	4.15663	3.18205	3.93306	3.36804	4.18924	3.217961950435755	2.991497206866825	2.769949009072525		3.50754	3.2334
A5YKK6	CNOT1	2.51149	2.76194	3.47768	2.84183	3.5378	3.69004	3.082430576843715	2.758474887073305	2.847913407214835	2.814099069189705	3.776497654519895	2.1994723031792347	2.604787335859165	2.79712	3.291693268891565	3.086845255612225	3.0526	2.9889641347448848	2.2922045085380196	2.3480586823742797	3.27937	2.1815632391233297	2.92832	3.00436	2.8603	3.697438011611705	3.682910758404525	3.05159	2.39353	2.86704	2.73895	2.8008003087719198	2.93668	2.610530281459285	2.40624	2.468754226693145	3.0406310380912096	3.00008	3.364150581600385	3.342755747217865	3.02622	3.14722	2.2043930601797452	3.2476462986630548	3.114150598206685	2.651034110279635	2.9913291823335397	2.73294
A5YM69	ARHGEF35																												1.21146				0.990163
A6NDB9	PALM3	3.31652	2.80206	4.11923	3.70964	3.7468845781207705	3.596491167269695	3.47849	3.8489898401217797	3.1962865072214353	3.55768	3.6814143138999498	2.389871476219035	3.28516	2.5873551706496603	2.9835	3.1719902763780503	3.3900291004827805	3.5761444242889198	1.8072603622034684	2.21844	3.148034363200245	2.9465977512090653	3.43815	3.0060314826147847	3.52166	4.014799269729799	3.4656259925011597	3.328366035236095	3.26217	4.0853	2.6896193284522303	4.42669	3.506604140118685	3.62743	2.631356739370805	3.2802	3.7068576429288154	3.5776053072857747	3.4062	4.286502902905315	3.82263	4.42592	4.38682	3.202158022539225	4.054755132658685	3.5349074139808847	2.624055785165295	3.01784
A6NDG6	PGP	2.49136		2.945731798691325	2.5418114154782048	2.661860847263475	2.76304	2.7427	1.4314242891297049	2.44678	1.858208830347425	2.8602886376709753	1.2421	1.18736	2.07539	2.488887101430585		1.52296	3.3103382845292098	3.01342	2.5187	3.14733	2.35147	3.106931247687605	3.3907064870751196	2.953290400314435	3.198627959271715	3.76164	3.62884	3.7187414919907553	3.29357	3.3042297169410952	3.614237229195075	3.435101334521105	2.52866	3.448727046357845	3.084812250491125	3.970125789368235	4.087143101760275	3.242108033891025	4.16271	3.61916	4.121000242094435	4.454487072979255	3.207017486873445	2.557445911496875	3.08048	3.198834835332875	3.50047
A6NDU8	RIMOC1		1.86667	2.68167	3.21828	2.678557629212545	1.51687	2.02164	2.491882391635655	2.19412	2.37704	2.66078			2.94955	2.691561877034485	2.72893	2.35143	2.462080148546465			2.25292	2.40197	1.515	0.841184	2.52404	2.910215030038965	2.6416430930617203	2.0152		1.97255	1.5019201787433791	1.781519895575995	3.07073	1.82537		1.91261	2.4101799700289597	2.2571284717843847	2.4219715932536348	2.8172549759434347	2.6408571787620447	2.0213708714325502		3.29006	2.09342	2.28935	3.01092	2.029373391651385
A6NFI3	ZNF316						1.4049	0.217096	1.89561			1.44542			2.34754	1.48488		0.578773					1.03643	0.750144	0.642987	0.990685	3.01908	2.14824	2.26259				1.824745777865592					2.10929	1.69108	1.77252	2.7058	0.377696	2.53107	2.41613		2.31973
A6NGB9	WIPF3
A6NHL2	TUBAL3	2.51433	3.416	3.199228091890455	2.73953	4.0873	3.069762043481695	2.86276	4.4720170876181395	4.01328	4.16723	4.41758		3.350547595868635	2.7403984951882547	3.83039	4.2349	4.32696	4.04021	2.93082	3.20453	4.249684754885045	3.52373	3.794772992802875	3.5483389157862897	4.652977171121325	5.11694	3.83229	4.950870950843555	3.313348554998675	3.47757	4.3673	4.000785039123874	5.211682573604955	3.509404586165195	3.75151	3.39548	3.84867	4.375413341248031	4.85879	3.700198697310175	4.02245	3.39581		4.70356	4.063155056786145	4.99064	4.4517180813636905	4.470729838695865
A6NHQ2	FBLL1	7.11288	6.34858	8.72343	7.65016	8.874314248150242	8.52384	8.849857074263909	8.25438	8.028630078741784	7.160979964121595	8.508384476384634	7.3559	6.43805	7.90243	8.59124	8.195277404353705	7.01905	6.0899	4.802679177651035	4.90727	6.0589965166542346	5.34672	5.6975243769546005	6.07666	5.42416	5.927302143500305	5.68871	6.666452021480691	5.04517	5.91473	6.05012	5.571652814802925	5.87079	5.1521254548603554	5.433385546032985	5.231390740406285	6.4778086782961655	6.23155	6.133299988147675	6.436612004892245	6.180541377023865	6.163698321909925		6.14258	5.04143	5.757470382899365	6.359923866722754	5.36033
A6NHR9	SMCHD1	2.43795	2.427402164080175	3.3864157531931998	2.3190243601339597	3.5585923190755153	3.678020646938125	3.37115	2.793228378242765	3.1799204678778246	2.79929	3.4247049925308852	2.60639	1.42107	2.6442238802043647	2.885298896304325	3.03852	2.030835045543605	3.18349	2.74031	2.178040118898195	3.390432962961325	1.928187950636815	2.894668291819825	3.3612920338282297	2.7146498353578803	3.63887	3.9868074997210297	3.3359518025225796	2.20191	2.92526	2.821512068180515	3.48776	3.33815	2.92608	2.66872	2.545101583263905	3.3802	3.561297242523025	3.51264	3.971843303007895	3.13331	3.7575284486566947	2.0182290530408302	3.26972	3.598925861421355	2.944069217222565	2.954280767178585	2.57785
A6NHZ5	LRRC14B		3.36565													2.57154		3.0433				2.60764	3.42471			3.28061					3.08739
A6NIH7	UNC119B	1.32464	2.79252	1.6421069512794948		1.8280050536964199	2.491805312074315	1.2425948433146785	1.58278		0.645412	2.5799784295843997			1.727945315233455	2.15494	1.3233		1.55932			2.1489010435090403		3.79408	2.75727	2.0958	2.73667	3.105493465448455	2.506627947807115	2.69173	2.77479	2.61475	3.078697536411315	3.24122		3.102376012024275	3.37386	2.30064	2.8266640303835597	2.548968459323115	2.9658	2.661199770398155	3.4591719003503902		2.7886238743632648	2.7783666915546403	3.23799	1.56874	0.685871
A6NJ64	NPIPB2		4.81789			2.29516		2.57504		1.1852	3.38741					3.176658450658975	2.987074100171245	2.50521		3.4326	4.774097893301265	3.73901	4.893070009603145		4.601185378929645		2.1586	2.291234005117955	1.862310043358973	3.539291617476735		3.18965			2.81886	4.36881	2.32498	1.76529	3.94839	3.28233	2.45617				3.53316			3.051506059343885
A6NK02	TRIM75																											1.35442											0.79451	1.694871026193515	1.29985
A6NK58	LIPT2
A6NKB5	PCNX2							2.19115	2.80178			1.57026	1.59672	2.458580953936775		3.97722	3.48365	2.89974				4.27008	3.7459792919851402	3.643642287005255						3.9835779273221004			3.1367	3.9005	3.88049		3.07919	2.116527988469425	3.90283		3.32559		3.1901		2.95286	3.00235		3.08111
A6NKD9	CCDC85C
A6NMY6	ANXA2P2	3.22488	1.50793	3.64862	3.31083	2.7947	3.69958	2.61693	3.412189455964455	2.496081663875735	3.136319012304705	3.53557	2.82282	2.23232	3.5098294100642153		2.5395102842216604	2.36036					2.54869	3.5229	2.52562	2.01247	3.64628	3.9574		2.23366		2.88121		3.17431		2.19279	3.35873	3.414997360341885		3.84531	2.17664	3.67215	3.80542	4.00646	3.11554	3.58525		3.0609
A8K2U0	A2ML1																																											-0.0648019
A8K8P3	SFI1		7.52825	6.220666774301796	6.52476	5.8222	6.010065301409445	6.333904257420684	7.05981		6.1676156135633455	5.72508	6.90794	6.30588		5.47351		6.5494029873368245	7.251327940887695	7.6912788810068395			8.013529466599815	8.02576	6.86915	7.930169305356625		7.14582	6.951916710700335	8.701469536809086		8.39526	8.51301	7.67692	8.044336040158955		8.44642	8.32439	8.21449	8.63696	7.62197	8.07813	7.15912	6.12965	8.08119	7.62554	8.308028912754905	6.5589	7.88998
A8MQ14	ZNF850	2.00604	2.54943			2.72815	1.890591392275875	2.531904290227685	2.673918953117475	2.44864	3.533963876064345	2.60076				2.40231		2.84484	3.288448824262865	3.02025	4.76425	2.790129770212155	1.72197	3.66516		2.83935	3.39525	3.948775623562195	2.23602	1.67935	3.20858	2.38942	4.081296248724635	2.880267920523945	3.11729	1.98481	1.8813370920519326	2.77498	2.4361458778568297	2.65021	3.419205290175225	3.53338	3.37476	0.722046		3.174078029740235	2.72157	3.19746	3.72197
A8MVW0	FAM171A2																2.35803		2.7496					2.88351	1.479490335496275	2.334961440741285	2.697205810168005	2.75507	2.36198			1.9929704003949151	2.91828		2.8902	1.34191		2.4930496979648398	2.75282	1.7221183846278052	2.80276	2.9911	3.17042	2.32815	2.44933	3.1763	2.78003	2.76437
A8MXV4	NUDT19	3.193610820052775	2.663638221484145	4.9719870232915255	3.800947890550175	5.366724699490865	5.05303	4.807899190161895	4.391956101485815	4.36168	3.6434808093959603	5.07872	3.9206397736605547	2.7838913401056047	3.9548488532580555	4.40276	4.465918385595829	3.895688995069465	2.8732072946982603			2.329521373785635		2.7469	2.5550593259486103	1.73107	3.141119655378075	2.636426940017995	2.702765701225555	1.67621	1.97633	1.60414	0.60794	2.12778	2.31833	2.16873		1.47437	2.8841494671503902	2.64613	3.11148	2.5483292231337202	1.47701		2.61803	2.5872041503619148	3.5755	2.78968
A9QM74	KPNA7			4.91806	3.58928	4.28371	4.05845	3.78993	4.040892853778805	3.73351		4.67733				1.36519	3.30091		2.79014	2.20526		4.40085	2.2888		3.2099630391570404	4.89271	5.05861	5.1602	4.45454		2.51414		4.476			4.02701	3.70162	5.37944		5.0222	5.45581		5.00189		4.40401	3.81664		4.214395959440675
B0I1T2	MYO1G		2.28397			2.01659	1.97223							1.62071			2.509908781466875	2.85598	2.66441	2.07018		1.695664183221115	2.49023	1.9009837036271953	2.160833007741755										1.47233	1.720111587947305			1.10511	0.307859
B1AK53	ESPN	3.1701		3.7093721254964196			2.9104452080244254			1.14993		3.58939			2.5996402311599898			1.43384						2.871769863696635	1.61618	2.59965	3.55378				2.98407		4.47214	2.16698	2.80366						3.447795499163815	2.83498	3.559202758783485	2.85567		3.766314913008275
B3EWF7	EPM2A																					3.52703															4.12826			3.45692									3.29792
B3KNS4	ERVK3-1	1.71099		2.93232	0.918049		3.09635	2.30376																		1.67776													2.51659		2.56721
B5Z8F5	ybeY	1.59178				2.78448				3.45242								2.7995	2.85331								3.46718				2.5302		1.86091					2.7713							2.83321
B5Z9F8	nadK			3.61693	2.6925			3.2442953976328353		3.5886		2.85284				1.01215			2.82964	2.27433							2.58264		3.54688			2.41256		3.2374								2.8319			3.0971			2.76	1.87624
B6JN34	fusA		3.24533	5.28052								4.35078		4.44103					4.13185	3.32581						5.31568	4.04231	3.8768	4.58387	2.84431					4.41217		3.999015633587755	2.63196				4.69641			4.33696	2.70439
B6JNH4	nadD								0.353224	1.81997	2.01557									2.59042	2.46307		2.573314860405215	2.5163						2.86905				1.8012				1.6489	1.77017	3.09549	1.16837		1.10209		3.64043
B7ZBB8	PPP1R3G	2.68613		2.24783			2.43185	1.16417	0.301495					2.30768								1.84037			2.12303	2.25081	1.33407				1.36962	2.29745	3.3339611877630553					1.603214833762835	1.8020190218629102		1.56889				1.7016	3.097927846076455	1.87779	2.37571	2.14774
B9A064	IGLL5	8.14314	8.523499377952605	4.73857	4.859117969482945	5.207506471354975	6.160629479957085	6.130681464682175	7.033363900444055	7.823511113290165	8.342707639584226	5.331698670224655	8.064328585690605	9.18814	8.97119	7.752836233526795	7.71551	7.72392	8.43032	9.21982	8.81442	8.912624998802885	9.012510598622246	8.28493	8.863696154320206	8.141581870206306	8.25089	7.753178694906995	7.694589586509605	9.171527905392775	8.46737	8.71878	7.97316	8.1136	8.223522225177856	8.753113748689369	8.366457105211236	8.01803	7.973702605503385	7.689617774423545	7.070484626409041	7.516335552229155	7.430751572143334	7.35003	8.156309829446425	8.598650478176591	7.575945150375545	8.6487	8.683909116499436
C9JI98	TMEM238			1.31741					2.39298			3.50728				2.2635
C9JLW8	MCRIP1	1.96927	2.61888	1.6966216090426949	0.087265	1.4115540131678064	2.30154	2.00914	2.149947937981275	1.22638	2.8013	2.32277	1.533358052634095	2.18021	1.90636	2.68159	2.7994458590455853	2.45303	3.632631919624615	2.785266636519545	1.87598	3.4258791059372653	3.258442137319855	4.097012642016734	3.451904969681695	3.584367873908185	4.046174474247264	4.47435	4.187078986634635	3.343959674318945	3.70688	3.33568	4.4429696730661306	4.20798	3.995194004148315	3.973678349664695	3.87757	4.024081785991915	4.389733350038934	3.987415240073105	4.43757	4.20628	4.89618	5.160205025417721	3.83108	4.417547051657625	4.01752	3.4589459169898653	3.93738
E9PAV3	NACA	6.61685	4.495944609061615	6.463700347451805	7.042700959150174	5.70392	6.2190733084726055	6.10181	6.2207566950719855	5.640614045512351	5.952898003419655	6.43903	5.9261163754971395	6.023188262919135	6.86233	5.82446	5.92996	5.91377	5.534682718886005	4.80326	4.028690096185225	5.409664509093345	4.93091	6.45699	5.3542227500437605	6.088718954403671	5.63236	6.29402	5.433787433967215	4.98851	6.34267	5.61921	6.885643641768546	5.943596956968875	5.4582479559811095	5.385095033812155	6.222579481395099	6.808427308426355	6.359996039205235	6.102953547747616	6.204806683197005	6.246695101980805	6.621520193838075	4.2942	5.786411618868636	6.15407	5.733794718268911	5.072275315447945	5.777272474841334
E9PRG8	C11orf98	2.7904033963362647		4.406533621368405	3.56072	4.123440163974575	4.35396	3.9312421098543453	4.4330647394612495	3.230960324785035	3.545335538186495	3.57877	3.745792243387415	3.62462	4.32645	4.099735242119316	4.513285190953409	4.277026430650445	2.97786	2.63912		2.955790774080375		3.4703531603877797	2.878521043051585	3.72412	2.8520559565720447	3.678057211257305	4.23074		3.32069	2.79455	3.053637664127245		2.71301	2.79122	2.730161046925705	3.76502	3.81934	4.192636990045305	4.103910429757655	4.67379	4.170054543272295	3.918502240398885	3.78203	3.5351696760013347	3.9296685177585253	0.686188	2.61477
H7BZ55	CROCC2																																												3.10428
H7C350	CCDC188	5.88565	3.56115	4.58881	6.52664		4.92986	5.16257		4.3992	4.01059	4.4909	4.57859	5.6446		5.2826551498453895	4.94804	4.75783			4.91218	4.975		4.90118	5.4927	6.06344	2.34079	5.05905	5.43878	5.95592	6.44597	6.104469385950955		5.45578		6.59179	6.34168		5.19575		4.851328857345164	5.0611020123504495	5.002837668355561		4.4686		4.22639	5.562443033266565	5.72216
L0R819	ASDURF	3.522083007872585	2.3188	4.35092	4.233387642338705	3.48676	4.24618	3.9915737929265553	3.607067810809765	3.2350690330414453	3.76001	3.4378117216284503	3.7372705327832803	3.0659	3.9850230925197296	2.565151341666135	3.71751	3.9229	1.9647761854862784	2.591173917042025		3.0328516582944403	2.0868	3.132325307021255	2.5386	3.32965	3.33064	3.351918912283545	2.90311		1.00492	3.3165210913200402	3.9113218079972496	2.6895408104848704	2.57004	2.56524	3.189733476378505	2.89427	3.376293341063755	3.23444	3.888490311309885	2.71414	3.592294160112135	3.713028182259915	3.092882100378065	3.529374552238865	3.11748	3.32745	3.15133
O00115	DNASE2	4.9581020103480995	3.51202	3.70441	5.116040715237455	3.3166967789704653	3.509647717943115	3.0880150859941047	3.862417017655985	3.5811470055489503	3.035733285388445	2.8441130196515347	4.36623	3.487476894936985	4.14081	3.0886450389147297	3.4068142831280452	4.419049120689754	3.055864549813635	3.93958	2.641404257303475	3.29981	3.74301	3.94729	4.017888527152415	3.93173	2.77744	3.8675106121619995	3.3843051805782247	3.904396715495955	4.45501	4.07489	4.52298	4.26357	3.3398696378313497	3.880741773934995	4.5561107826281955	4.39942	3.68256	4.17308	2.95347	3.88336	2.60164	3.80537	3.723215325568295	4.263162097194395	4.4441240522731995	3.871498346141325	4.029182611784945
O00116	AGPS	1.794302436162978	2.39576	3.21769	2.01703	3.4336909709532204	3.52648	2.974640764796185	2.442985670954825	2.9692	2.91844	2.86366	2.98321	2.15155	2.729907916787705	3.4657757001782503	3.0953716656509247	2.505550241555735	2.567260914868775	1.792812362604845	1.768101649462355	2.98413	1.571245310074425	2.8672864184577502	2.73711	2.731603357697095	2.7782517299031753	2.49429	2.3858705316959803	2.213003070729855	3.47561	2.5790740148463698	2.3195	2.80341	2.164833191439625	1.682631276861215	2.05044	2.72584	2.978329260682785	3.09953	3.356933716000535	2.35131	2.9854100059039403	1.04978	2.5554661445095848	2.559109261416965	2.058700931457545	2.5564192095727902	1.64732
O00139	KIF2A	3.526754613455385	2.751689924805435	4.67003	2.939829779001495	4.4342667694697795	4.4565766782360505	4.26667	4.283527990076805	4.0018	3.84043	4.5700055563844195	3.965309945348325	3.193737664583405	3.70741	3.9755335546605304	3.71355	3.773296872037695	3.55797	2.69907	2.65032	3.82778	2.840083837322285	3.46292	3.7817134740398552	4.097861152115435	4.1503	4.284339209596995	3.8948455341718153	2.6444	3.13849	3.37588	3.9176619259396848	3.923220426002985	3.6851	3.229308506354495	3.493367073588325	4.22687	4.08457	3.876701678726385	4.226330682987735	3.96233	4.30503	2.831093471686355	3.646430492458205	4.0269143186191005	3.670191423544955	3.743126528954935	3.4249518742403504
O00142	TK2					2.51315	2.114395012338395		0.66456													3.12047	3.52501	2.87699	2.36213	2.33463	2.79821	3.4793149083365247	3.10853	3.5002430357493797	3.34651	3.761746500139295	4.35685	2.9476055617931447				3.93999	2.95299	3.3536171175341396		3.17424	1.80796		3.14153	3.140942113535215	1.946040058355095	3.51771	3.18171
O00148	DDX39A	4.015083570099725	3.0179410256525703	4.300444723647924	3.586081112330415	4.38748	4.21527	3.7292681060415003	4.005666516988445	3.73317	3.264866011025485	4.927312269758575	3.931942909440535	3.620121528458295	2.5644489890226803	3.11125	2.9920665132840547	2.92689	3.85176	2.622097086547505	2.29195	4.03468	3.4930061444805354	3.4977902459624453	3.97418	4.235660226565274	4.80942	4.53236	3.846563980365235	3.2917017558873347	3.42791	4.187729484511215	4.01739	4.45783	3.196583548488535	3.5354691090988553	3.9221375565615153	4.72339	4.510906628337825	4.3849983203548195	4.17315	4.247427547409465	3.72904		3.11392	4.533234977611145	3.987974343130925	3.657443191331515	3.63238
O00151	PDLIM1	5.495822800416685	5.00268	5.73676	5.689283378464211	5.163981467061535	5.407621760528655	5.39239	5.46822	5.217211632878315	5.79486	5.167219435053685	4.874795695384535	4.72653	5.3686772269621255	5.06849	5.275750152311025	5.247114277644355	4.859247049824525	4.639643535095701	4.4786481263389195	5.0376	4.90192	5.6596209809767295	5.05106	5.134988330621175	5.387990121721585	5.142748106950275	4.8025	4.927650129880774	5.30347	4.94667	5.54559	5.027818123198225	4.694644384552724	4.9585244594973545	5.324011485599325	5.5870345470242295	5.41436	5.3212637465591754	5.502106534629985	5.338980626331335	5.75214	4.59929	5.000482815248635	5.094510455098559	4.6938407669988695	4.95933	5.417282682738779
O00154	ACOT7	4.161	2.789375916109165	4.412688652537225	3.658708795995045	4.549748383410845	4.600542550160945	4.305222311192676	4.33258	4.27294	4.746	4.69185	4.24799	3.2714403617679997	4.2096414833777445	4.339622822028964	4.273681208670579	4.156470915722985	4.605086152068759	3.496321916913955	2.74993	4.61735	3.57605	4.7257182191199245	4.36312	4.59478	4.750004884194469	5.263426446632785	4.707899334537975	3.159427849399755	4.85534	4.08006	4.735533539626565	4.499251843132695	4.290841143846119	3.58943	4.01032	4.914682526292349	4.707983972721745	4.580848745387311	4.981	4.61492	4.897250365204576	2.7514	4.2000283236896205	4.854097809423835	4.55343	4.131338262218185	4.31671
O00159	MYO1C	2.48707	4.607191757966065	3.064424220070515	2.12796	3.8721	4.161514223364099	3.73008	3.11305	3.389915331288715	3.427282445704925	3.21628	3.239191487443165	1.76791	3.2947016739576354	4.2121475170213305	4.030625180269305	3.7989326198989852	5.360745811976869	5.0216855653442956	5.039656199609295	5.104320222245599	4.783823358748305	5.1415	4.972522745345955	2.3590912468303253	4.008807505084775	3.633108257226205	3.74659	6.086499170226685	6.04828	5.549996214343965	3.5612	5.853929547647815	4.09034	4.801793696836965	4.282544869091425	3.2274216510666403	4.426834996006305	4.1218073586911395	4.0815978216202105	3.397086431793885	3.186939361871225	2.43202	4.3976323977851095	3.85031	3.3357950645377947	4.26378	4.296137512518905
O00160	MYO1F	1.5205	3.5075707183909053	2.46863		3.825035317013495	3.3777645977173947	2.422355532183405	2.3419857757721303	3.01808	3.085867875062865	3.376221185271225	2.54675	1.86238		3.1066	3.349595312524915	2.56694	3.1671625535280947	3.13709	2.96072	2.6092199428332297	2.52212	3.36214	3.50459	2.25505	2.5223887584811697	2.69584		3.03984	2.25686	2.760150780892345	1.20229	2.856710329297035	2.949624362321625	2.72702	3.38433		2.431290234063265		2.85342		2.15318	0.713803	3.13831	1.68202	3.212499940503375	1.5937311339081899	1.86453
O00161	SNAP23	3.952395976867535	2.7147582457303647	4.34874	3.512737041793155	3.26271	3.6939602020075997	3.77014	4.179949304097395	3.2974247944020503	3.99096	3.8812	3.299492054526715	3.8228975708825352	3.8559843215068703	3.792462609355585	3.59519	3.32099	3.35154	2.985919941761485	1.8989218402938501	2.6318265194193398	2.88752	3.429462025669515	2.9118708776810447	3.25625	3.118984796836155	2.627516452822185	2.333310374106875	3.73704	3.50878	3.357139279307905	3.638730734816975	3.51068	3.24617	3.30229	2.690296200764505	2.7836183067776803	3.27711	2.59834	3.3713535930722403	2.894732765092175	3.11778	3.54109	2.07852	3.710912160512175	3.163743305683425	2.31059	3.3701358785850353
O00165	HAX1	0.8844477099190595		3.136176895473075	1.0241	3.2850497037580597	3.453908213453245	2.57138	3.80494	2.89617	2.819607656704945	2.8044	2.8582	2.13153	2.370557212229675	3.30927	3.018769577826985	2.401113194882575	3.158326741659605	1.19656		2.848242799702305	2.08219	3.232073031015895	2.8702591007131604	3.086406597199225	2.884286688087835	3.16619	2.73664	1.4515918572928785	2.26227	2.72414	3.372626276273005	3.34809	2.35054	2.6250549062438298	1.78099		2.8091939768973253	2.04839	3.696888625987785	3.02903	3.2715372100792797	2.48662	2.162319846118055	2.30657	1.301592696157949	3.42219	2.641828648303015
O00168	FXYD1			2.04525					1.48337			-0.254999										1.98574		2.17908	2.41745	3.26877	2.89818	2.93213			2.03371		2.7933708235343397	2.39817			2.19933				2.529549811594195	0.740371	3.53003	2.69349	0.757462	3.05166	1.94221	1.4403	3.0401
O00170	AIP	4.0319197822779405	3.116794444160135	4.659347394448255	3.59756	4.319694732872575	4.7332	4.308933295524205	4.524302715076475	4.27076	4.364497373318575	4.342320855812639	3.96492	3.921106979797865	4.1042909515152655	4.469948818470555	4.293445706166645	4.418965658387705	3.86817	3.5856873547191848	2.902656346603115	4.069728293253505	3.180644320205735	4.231800909570845	4.1242	4.16081	4.15601	4.007415852972225	3.82031	3.4811566804903498	3.89988	3.600300764624805	4.185150049353014	3.9663726310709997	3.83342	4.008948118520005	4.15699	3.90899	4.1035747498529656	3.725007290016475	4.4025473716614805	4.048472210437935	4.348640383613525	3.6336015456670347	3.6988688434631003	3.9713818790723048	3.55082	3.848196322066665	3.833334381869815
O00178	GTPBP1	2.080095273682325	3.111484436709735	3.70626	3.02115	3.1753046228155153	3.647222013246905	3.04049	2.032110112054895	2.81382	4.11271	3.3113920877295753	2.34276	1.50305	2.2249355031703297	3.1723115382207396	2.9436751167755597	3.0053518179414453	2.892225929944715	2.063241788305065	0.898665	3.0874	2.86405	3.6268700996876904	3.37819	1.3997049032867799	2.571239876184475	2.392067792505875	1.6042470380594755	2.794567682608765	3.0985	2.749712095301375	3.33599	2.99617	2.59771	2.84903	2.0648215886534627	1.5104036798530949	3.278891838920285	2.536181452224275	3.48239	0.650126	3.40485	1.98866	2.860354228765175	2.82966	3.11527	2.37433	2.49451
O00182	LGALS9	4.018285599047815	3.975126967770985	5.42997	4.46529	5.7106098444786895	5.61119	5.4754	4.6136183319024795	4.55703	4.387409198801105	5.3460728145582745	3.887550168923825	3.352791551201745	3.7506835474893796	4.522562610744675	4.109437854279905	4.335153478619025	4.3632055817900195	3.980634323175045	3.48574	4.770592856334275	4.17476	4.35854	5.02884	3.28251	4.28281	3.33665	3.9815951876719655	3.9412634122022903	4.13881	4.193485584923605	3.598289681960695	4.22042	3.31003	4.307835692480754	4.28089	4.37282	4.49153	4.109678660603625	4.333850254490855	4.2221493165010155	3.27969		3.8959976838139747	4.028	3.92014	4.51563	3.4008990266088954
O00186	STXBP3	2.044388031171205	3.01242	3.15485	1.8698820367034652	3.212822628080465	3.7860430448555054	2.690015946998105	2.724066936798455	2.6968192872751704	2.546109017950875	2.8878	2.2949583452233746	1.7381	2.30099	3.4160664675691352	3.039256645966625	2.987431711706435	3.0440571056294248	2.59713	1.093750125366021	3.46682	2.19904	2.51973	3.386855546760295	2.2870444344476653	3.35999	3.6629189741325003	2.55672	2.7285282092317553	3.15609	2.31769	3.2153714771241653	3.3549077370823452	2.716159512766855	2.2726272601701547	2.468315181759385	2.9131364852160697	2.997761318557775	3.266010538186535	3.6298047257731048	2.959041632279485	3.5536461234702603		3.0498319029798946	2.63336	2.4790773040273653	2.7677005455795802	2.5177326919349854
O00192	ARVCF				1.7668	2.40554	1.45305		2.05414		0.893489	2.93395	0.579308				1.15521		2.25906			2.3939381331600753		1.86651	2.085210120029768	1.85104	2.22934	2.611025690188475	1.1564332455290836		2.42652	1.204984190592748	2.2533392679842352	2.9043				1.840949669385975	1.75271	3.21857	1.741226794247811	1.434642135669665	2.46265			1.681506229039535	2.534905979472235	0.616013
O00193	SMAP	2.8502880623280697		3.369452353053985	4.47159	1.60163	2.6191573441638853	1.65869	1.7248208770141749	1.34589	2.65402	2.01887	1.64494	2.28008	2.5751713014731052	1.46485	2.66915	1.92553	1.401568770504815			3.34027		2.60276	0.738807	1.962800295888405	2.19567	2.347456271169995			2.57723	2.31986	3.92048	2.3709147910858848	1.77236	0.55996	1.299275414922252	1.96905	2.2313	1.46999	2.427	1.132150705968895	2.21567	2.265677695945345	1.75704	2.47539	2.10548		2.3998550294868997
O00194	RAB27B									3.03396
O00203	AP3B1	1.625893845801845	3.5240012844191497	3.46409	1.35873	3.426264364999535	3.4071005433268997	3.27833	2.405104066808505	3.24021	3.5702747049430252	3.25271	2.8565924014645248	1.58689	2.4509127189369604	3.0244648673687697	3.0152668199567803	3.0757062606741803	4.075197135182215	3.381719610039215	3.28513	4.0421332039500655	3.5154196635271147	3.709692669290035	4.16016	3.0265532227979453	4.077579135395061	4.17197	3.517639487096635	3.3918678024476447	4.10383	3.663109373892485	3.316453056819515	3.936241199734975	3.51933	3.937215552284435	2.83832	3.688125439826645	4.00078	4.04826	4.12175	3.59143	3.88844		4.167675949712885	3.85916	3.141450935873575	3.59436	3.242953704622955
O00214	LGALS8	2.8407773680606647		2.89831		2.45657	3.192935757552855	2.6102545604093503	3.08402	2.77278	1.80351	2.730787023246035	2.13961	2.021310405527495	2.869835702917785	2.7300624839340903	3.3093354982728354	2.474746082055805		2.48848		2.43819	3.1538222368554347	3.5966796792144997	3.4070713261940453	2.105647824900005	2.928178055552385	3.2586791710550047	3.1446969657746946		3.00668	1.822285174119565	3.68927	2.63608	3.02949	2.60758		3.30902	2.78259	3.45209	2.8070355599374848	2.653370213712795	2.95524		3.07033	3.251089829004575		3.0400159804354603	1.64772
O00217	NDUFS8	4.624885279058089	3.4779170857878503	5.242805991574395	4.461763962465565	4.760162255617085	5.133668894334595	5.145924890370505	5.201702761262385	4.942553526488445	4.81686	5.11722	4.626598471848951	4.91848	5.280885308028164	5.33198	4.555650366809385	4.20182	4.89152	4.13145	3.78042	5.061107830140345	4.337783360103515	5.245690404966044	4.891706425471925	5.100863097575925	4.872372287131645	4.666759741122845	4.52373	4.738044113289935	5.55247	4.76191	5.47597	5.23864	4.625973983923885	4.45122	4.877646816466515	4.758697719566561	4.681355253025375	4.925640636167155	4.778928668097195	4.71228	5.1134478235825895	3.7820346900354496	4.8824029548578896	5.479282923841145	4.419657757166849	4.740213591228935	4.65805
O00221	NFKBIE						1.82942				2.2671				3.03828									1.53731	1.87726								3.46432				3.02125									1.55789
O00231	PSMD11	3.2139866265751253	3.56778	4.5216028826435295	3.4233891273747803	4.78661	4.726155237417174	4.198723154174835	4.783594902862475	4.115924925521259	3.936795779495415	4.48872	3.56052	3.1517161278245602	4.187769494341225	4.1906022650010755	4.128300198523895	4.10305	4.90896	3.843363569464225	3.20603	5.20291	3.9515378258567804	5.25042	5.093603870323605	5.28522	5.362148356208695	5.375033530769775	4.954049706552505	4.281570795813785	5.03755	4.64488	5.261272894436585	5.136077877167255	4.797632333581991	4.737499626854005	4.284010167485815	5.018666774265995	5.0139046963207345	4.832267869754065	5.4548355424911605	5.108117234720875	5.511955334697105	2.63219	4.91018	5.1775263511791305	4.69137	4.61108	4.46357
O00232	PSMD12	2.959805933568485	3.45298	3.5120516443070704	3.340262457569045	4.07044	3.98859	3.9322480474370405	3.46332	3.64954	3.25789	3.8276821915353603	2.894814411874865	2.6021510350979797	3.789632901226195	3.4207460360493753	3.49838	2.91422	4.51354	4.104230324936555	3.4859223214426702	4.56896	3.6386561924089653	4.612667076408854	4.304788783610475	4.293123046696695	4.669104957740965	4.793236843208955	4.888700652307936	3.71253	4.96157	4.5034403518483845	4.333579308432331	4.56258	3.97994	4.054865167655905	3.86388	4.535218219685255	4.466171383009925	4.6487798424325355	4.60061	4.421917496702555	4.159873711569685	2.635283280118355	4.38918	4.597217894886979	4.267399126309305	4.25389	3.8991484681020854
O00233	PSMD9	4.62923	3.113539747530205	4.603682197540065	4.76818	4.291774323961095	4.35922	4.522102171972595	4.719912389900445	4.362154404689434	4.384812588223965	4.247996044241756	4.65247	4.127083537608395	4.31902	4.188395716553281	4.17167	4.26438	3.89931	3.88563	3.538997379131895	4.501670264240845	3.86721	4.6464	4.35884	4.396551084985825	4.27667	4.60641	3.6838784736351604	3.98356	4.18091	4.4466599966419995	5.01238	4.49672	4.242310312261325	4.504902577545165	4.5989282807742295	4.27684	4.20661	4.46109	4.711392822666915	4.832651431089905	4.60992	4.194459083277445	4.4514401036122155	4.567221754353655	4.53515	4.0283743412854545	4.51933
O00244	ATOX1	5.05161	2.72944	5.011325013329455	5.732670854998725	4.74062	5.0576489972553595	4.665214386431655	5.08575	4.760502984266925	5.05416	4.55595	4.6911977542551195	4.1328193743948844	4.953176227744555	3.89362	4.6552698703032505	4.99875	3.68243	2.9972010793191997	2.57371	4.206804193580314	4.141566499990844	4.32182	3.883064904739655	4.0413174245900905	3.729343961808155	4.48881	3.45821	3.8214606195177447	4.56863	4.38049	4.62683	4.383718694914496	3.99584	4.347707968657286	4.91699	4.558746820748381	4.31765	4.700749782387505	4.63544	4.42863	4.668729246824025	1.65708	4.631605648970915	4.51029	4.157462671652485	3.905826151525015	4.5623
O00255	MEN1			1.280109137939716		2.485712411856115	1.88414	1.41081				2.5375620608757803										1.87508						0.373399	1.83364				1.79005					1.98773			1.90242		1.94467
O00264	PGRMC1	4.603796480318075	3.7392792426535504	5.589874730880595	4.531044582680559	4.968516632808205	5.2291952397994805	5.1574319359461605	5.349532320600935	4.958914996608535	5.2327987830585005	4.83953	4.553711486376975	4.87258	4.94444	5.30519	4.866699263669066	5.063810814836446	5.3066	4.19557	3.0896430529201453	5.83707	4.525161697579245	5.7207	5.506398868444645	6.17423	6.131072532324509	5.92991	5.974523896960765	4.494737741774285	5.42523	5.1335112860157395	6.390679766220956	5.649492215760295	5.64249	5.033191731874875	5.323323115067096	5.838260415876835	5.932790351783455	5.949667738375675	6.428327994175425	6.151882740333191	6.6489858239701345	5.893164274201849	5.81362	5.7251168090270355	5.536458868493375	5.579910776084445	5.495403072754015
O00267	SUPT5H	1.71448	1.5443116246766802	3.930080947575955	2.39244	3.676190987103915	3.9469	3.366021515249845	2.8935882999777798	2.1552738889642047	3.547127673361035	3.28535	2.50718	1.8161522501833551	2.927013315153075	3.146891363267515	3.21458	2.98228	2.9324453796455847	2.443901705582225	1.5611	3.060651348402735	2.41054	3.39247	2.90329	3.046098339708105	3.245295277547775	3.2907376964362802	3.316717004616925	1.63994	2.65098	2.72003	3.360097651209315	3.052095268797085	2.872068666339175	2.798790956334065	1.7953109299006549	2.84154	3.265231670824805	3.306321853123495	3.746409343861845	3.079435214829135	3.91169	2.67349	3.20361	3.25116	2.98644	2.8894059736500353	2.1479
O00268	TAF4			2.51407			1.0485764466373304		1.5083412853204998			0.82755			2.02624	1.3744	1.33932							1.66396	1.07071		1.41466					0.6489	1.7666518428990798	1.13372		0.7739678016073546	0.699714		0.558412		1.83751		2.02291	0.50971					0.387664
O00273	DFFA	4.678516705206304	2.329958973276555	5.298628729440595	4.53176	4.424182246032865	4.908080022089225	4.915356118491085	4.9503026344520755	4.293208143836885	5.072465339619384	4.74008	4.409380133816155	4.305416377530159	4.609363130757365	4.509740296647195	4.508838636487935	4.348551873595805	3.7847544976314103	3.01712	2.65278	3.9671034040420503	3.106338846267255	4.524312932303755	3.774503616628015	4.8405	4.1857898512294405	4.762240987095885	3.928555650938865	2.825183702767845	3.83907	3.8755800575829653	4.925284536360115	4.19272	4.184392599645156	3.9341146367001647	4.36373	4.542746503121094	4.490923179996315	4.27171	5.056632374971571	4.577104744913026	5.21426	4.07441	4.200210613946545	4.83936	4.04614	3.803305076072895	4.31837
O00287	RFXAP										1.4026303746928726													-0.207488									1.32566			1.59614		1.35536			0.27199								0.620788
O00291	HIP1	3.1298	2.713830172123635	2.735076396542375	1.1183178608375925	2.9691996085379797	3.4094768143741447	3.037662914396765	2.7561451500060947	2.62192	3.000577192130505	2.8228549374869703	1.2502874728959805	1.24987	2.067647193228965	3.00889	2.84713	2.69049	3.4938452861682396	3.12174	2.61333	3.87545	2.814978590920595	3.697224907990325	3.85845	3.4936936064441353	3.802969237554205	3.8235047570676146	3.5101622416515452	2.9581539261899152	3.70002	3.2112059582390353	3.784218853107005	3.879710850857995	3.57323	3.5208131204296853	3.4627246165625554	3.532413219900285	4.10539	3.915825371693915	4.12206	3.63616	4.13097	2.869400595274655	3.89621	3.527476464936475	3.25585	3.5033210433615753	3.350160153255855
O00299	CLIC1	5.33002	5.686370143786355	6.12359	5.635747794039485	6.115677431323335	6.29029	6.002588894765485	6.230670775831385	5.86278	6.0529941074985345	6.07026	5.59425	5.865744218626505	6.06786	6.260702696503995	6.09726	6.07613	6.340743945320015	5.8257710448886755	5.106074164677645	6.678104385990295	5.902485184881645	6.6705936483394055	6.5608	6.765996206640445	6.54626	6.362744573582216	6.049914042688339	6.174801157018726	6.16533	6.35786	6.77828	6.75618	6.3552	6.406654123937945	6.173955183008865	6.535438001120865	6.681830699060425	6.418307997277485	6.856316019723275	6.546846938192115	6.792981831269721	5.17021	6.460868510115225	6.10557	6.04867	6.08207	6.350103912852885
O00303	EIF3F	3.7661159513001152	3.815262856990975	4.98124	3.7868346414111302	4.61624	4.89453	4.680742321468825	4.653658184440104	4.219778044739975	4.297022931241445	4.54605	3.93842	3.664586348496905	4.269571528651645	4.3380202465967646	4.1809023920191795	3.9405	4.8416152430946955	3.653	2.80883	4.9362272382691295	3.9242	4.8230869338248095	4.8794692072883805	4.933975329073845	5.0611	5.0523	4.83444	4.28366	4.91067	4.4177569340490255	5.132200810711455	4.80393	4.702632379521075	4.299724759518256	4.488162590295875	4.9039967895720995	5.04299	4.889346146365545	5.202804452542885	4.898523540013365	5.12508	2.858929924838935	4.57725	4.938331519668825	4.60951	4.532454055066125	4.5456417761870895
O00330	PDHX	3.770384637772025	2.649653257981805	5.197622334731805	4.2910348769917555	4.7626927026126005	5.005729154004365	4.8007558773505306	4.69982	3.76729	4.247489761266725	4.525186681531875	3.52581	3.4840182879839947	4.2756785368206955	4.4342	4.377096422908355	4.18633	3.39245	2.787132237585655	2.31907	3.7419156219152905	2.692009547321315	3.8052767150165803	3.2865680410470404	4.0374597766090545	3.862727320972265	3.926541828402315	3.51703	3.01869	3.92301	3.326660144050755	4.23009	3.834533817248845	3.86383	3.28205	3.19111	4.11252	3.86802	3.829232254095695	4.1475300292637804	4.056853096202735	4.605414353278385	3.715264115657365	3.461709992454105	3.948074603141955	3.35649	3.452687719751655	3.68084
O00338	SULT1C2																																													0.87146
O00339	MATN2	2.32356	3.69155	2.886555495150695	2.099580366177685	3.156986476519175	3.4363692268011796	3.176320497798965	2.60434	2.77403	3.5564692038794403	2.68663	2.57005	2.5830185856366503	2.14984	3.33885	3.438576050771525	2.56211	3.384512477792475	3.46133	3.4921410857937296	3.2861711756515453	3.1869885495298247	3.787585677780945	3.482468015635165	2.73798	3.388882135892505	4.07491	4.329293305522469	3.0960071933120403	3.60627	3.10375	3.4844419241474247	3.50017	3.5005	2.745524824920395	3.32245	2.02834	2.794131771960415	2.73307	3.257445568175975	2.3188766977390847	3.648748446752625	3.247927234992475	3.20174	3.36823	3.276810393938205	2.348418647721115	2.25247
O00391	QSOX1	3.416354573805835	3.8021	2.5414193423414897	3.08963	1.5644610946495199	2.8978333411932997	3.033518169331015	3.159663992366905	3.612372571048245	2.586505982757815	1.89929	3.77073	4.053267431030575	3.996701136258475	3.7491993476388847	3.86171	3.332872523493045	3.830844048459245	4.715681665507731	4.323358541431545	4.67282	5.165233757942655	4.948570781723455	4.944093981301755	3.9773994418283403	4.139240064108935	3.7572193107828253	3.880339145522385	5.04836	4.88256	4.5915	3.98466	4.87885	4.297523931088115	4.8994329286584755	4.617309972098729	3.20727	4.4013597956779105	4.468980108669635	4.180232118450835	4.13104	4.002358695378925	2.84194	4.33732	4.672	3.837893459117925	4.57742	4.030829599751795
O00399	DCTN6	2.95904																								4.58477					3.52785		3.56237				3.98857	4.7271617081686355				4.075247841992305	3.32974				4.34212	3.79119
O00401	WASL	3.8174755672598852	3.51908	4.000908006607215	3.95099	3.6494	4.070222584124606	3.729319239784755	3.9525557143585903	3.8274646552696847	4.1687047149748295	3.416157382439045	3.17727	3.33477	2.8802342291443352	3.503656266040265	3.877017430505485	3.689400380138495	4.01852	3.6340227524432853	3.365024862014415	4.433918114326895	3.93978	4.21388	4.394495250389105	4.39004	4.47494	4.388332769507789	4.4117821815203655	3.99893	4.33233	4.247867795194885	4.684412706135705	4.539069124028719	4.297784427846921	4.694270032074289	4.232477662135415	4.302682934811875	4.6530629396146495	4.36606	4.54835	4.622878987807855	4.875756139294085	3.9414425710192953	4.368536810146516	4.680170573799555	4.558006438179104	4.6299991128021745	4.497308051160835
O00410	IPO5	2.8682	3.3276866608591904	4.32782	3.61188	4.405942641293006	4.405609588985925	3.9199	4.220205417458855	3.9641420375405048	3.438770892671425	4.316263190084715	3.419077847233855	2.792145866669475	3.274159770595875	3.9366296510599152	3.78898	3.26607	4.28318	3.31016	2.7633594678357953	4.2507940060403495	3.2891188650521253	3.49429	3.760773069639185	4.25795	4.40593	4.85467	4.417744398609365	3.7543887272339953	4.0835	3.97501	4.07047	4.54638	3.67475	3.8836328283761796	3.646015909422645	4.16273	4.38169	4.36262	4.5156422840184405	4.386673160066385	4.29993	1.05668	3.9509234016132453	3.76275	3.9043635602529303	4.03783	4.06618
O00411	POLRMT																0.145493																	-0.0159841						2.05182	1.3533
O00418	EEF2K			4.33008	2.95569			3.57858						3.14263		2.85722						2.89719						2.05061				2.60919
O00422	SAP18	4.4292945475556955	3.159918055187445	5.703974244984835	4.4462567087302745	5.147932081569225	5.478403601111625	5.228663360656345	5.226451444840005	5.00151	5.11578	5.509498567646985	4.264621398251196	4.856188194800095	4.924602477316215	5.186626213485354	4.512583972914495	4.82606	4.72299	3.224006578404075	1.660790332431725	5.029895068218135	3.75948	5.196321831410935	4.82978	5.258348557652026	5.139713713522291	5.27168	5.136783214564391	3.708567476062715	4.35843	3.9481779504920347	5.52374	4.88503	5.0292	4.364446689459244	4.47684	5.1975409247743105	5.16561	4.75467	5.533665343607375	4.770397708783825	5.819275721973215	4.05048	4.8120061802731104	5.24347	4.84284	4.77088	4.34432
O00423	EML1																					3.61159		3.489119666619205	3.05524		3.59402				3.17199		2.3141852733739547	2.63202							3.59107			1.16251	3.26078	2.178450043609375			2.4219
O00425	IGF2BP3	4.057888033433395	3.0949620363422303	5.07763	4.168066460129145	5.1064	5.34749	5.064062597713835	5.439576800601195	4.68203	5.385191041342845	5.333126251029475	4.55728	4.43796	4.936503983083091	5.061516074946225	4.81379	4.853275314904235	4.868711476883339	4.134756461385384	2.3396552905741297	5.793035457306755	4.060125956247585	5.41593	5.261497018419315	5.768033683477444	5.83435	6.609709951632436	5.606420439910336	2.67479	5.48441	5.326911870653435	6.32	5.474939524334101	5.679202065905915	4.779183043733725	5.3509696776059705	6.323334600683315	5.996415664991195	5.645304984298505	6.109407649774274	6.227068178604355	6.411491912591446	4.47153	5.622485507195285	5.8307343805370895	5.772642124850635	5.845219449147875	5.147385819849861
O00429	DNM1L	3.237890515715395	3.353893670773335	5.236548702364095	4.095125026082595	5.342294067606895	5.406843257563166	5.01929	4.95427	4.436189997707145	4.454420878010994	5.15555	4.11708	3.50322	4.139021636653385	4.61991	4.50819	4.2412	4.1509817139942555	3.4675812709014897	2.883971353733825	4.6901124225399595	3.365143032955785	4.46434	4.489003960919085	4.422197215225999	4.70673	4.9043779445373605	4.428997292926635	3.67152	3.97308	4.076216424664065	4.54218	4.49105	4.218504476795065	4.163134876341575	3.870882869436085	4.4234350943710155	4.4744191880413755	4.37913	4.889475320971711	4.374495705738765	4.839969240954909	2.57914	4.407765052389135	4.4747107391706855	4.180539145080265	4.25373	4.000000336431285
O00442	RTCA	3.8079	3.541559139239075	4.78111	3.89013	4.8507	4.950480665299085	4.730280259441431	4.6083	4.59388	4.238028605421465	4.80965	3.8570507624978854	3.767131054354655	4.01442	4.6084113823342605	4.741150052819525	4.276051759616275	4.197379528871505	3.401244983951605	2.447857315987475	4.445598497515634	3.7170582677932353	3.528783063196035	4.40158	4.23961	4.4891910165052895	4.2973928262290695	4.3865612276343455	4.05565	4.38943	3.8611117129809953	4.0303436947763505	4.56335	4.045450737513325	4.076987449400485	3.8415195557882953	4.608366275646995	4.819170037517569	4.42422	4.844632101167165	4.414802814669224	4.683562849283129		4.30436	3.69584	4.23127	4.302015867218645	4.2115362735155895
O00443	PIK3C2A						1.1885592612234044									-0.184877		0.683072				0.93181		0.233291	2.0815							1.22171		0.853434	2.89444	0.779333		1.90326		0.5700293843187201	1.259119436388321		2.764457644420905		0.768022	1.91269	1.01234
O00458	IFRD1			2.74884		1.90053	2.25534	0.6565685976461955							2.1657	1.844771234713845	1.30703	1.62488							0.839292			1.7015
O00459	PIK3R2					1.91713	0.571902	1.37086	2.02317													2.858878648290875	0.734938	1.981573410149134	2.3046	1.745608966501995	2.45556	2.720776900489615	2.82932	1.22742	2.70625		2.373965878414425	2.5575735954683303	2.05086		1.59465	2.10205	1.950138587175905	3.11548	3.1839176741407496	2.78962	3.172002043353995		3.66561	2.297700456331845		1.25293
O00461	GOLIM4	2.00253	1.13219	1.52668	1.93655	1.95991	0.9381550923221351		2.187072433123355	1.90204	1.8377				0.651098	1.96903			2.4451305546365303	1.5609867580543915	1.65782	3.14033	2.471953648100405	2.829047873772935	3.28755	3.090746852161795	3.02653	1.87739	2.46223	2.026078882543395	2.55936	3.28232	2.35164	2.750743307862225	3.343864090240065	3.10432	3.2531798096780546	2.901776180516375	2.813964135213975	2.6982915541214396	2.52752	2.9295453238966447	2.455023948537465	2.51505	2.5963569257615102	2.928807553353835	2.1505	2.720784280137415	2.7459096969108803
O00468	AGRN	4.491387520377986	4.841578237938235	5.29014	4.41106	5.465655452640465	5.3931	4.688455673899011	4.93524	4.190733105953695	4.28528	3.968356070834445	3.471221005789865	3.7461991572237103	3.737324972634395	4.645799905374445	4.429185576257099	4.50684	4.18883	3.937261230371175	3.806527925512305	4.39731	3.76705	4.193861563345974	4.271495723200575	4.33001	4.257951423980465	3.974076780548975	4.029981262995475	4.1407429091896155	3.93124	4.048395845410745	3.833501573095295	4.666442315977575	4.17635	4.209277114298516	3.960053019474235	4.22903	4.4342	4.5030140195507045	4.332180296050559	3.82333	4.194161771696455	3.021397974535355	4.01779	4.142932848293915	3.6576591497240347	4.04467	3.804877716818765
O00469	PLOD2	3.547311083672195	5.421181482462835	2.86658	1.914699488343605	3.0769934389316402	3.4869	3.465040525697425	3.898839257382525	4.266956142519195	4.3040910645766495	3.24778	4.597554922150065	4.75135	5.42378	5.25714	5.171092673616895	4.689459558601611	5.04315	4.167066095045939	3.24809	4.6142220802547556	3.8126595411007997	4.328237016337395	4.316757970272031	3.40519	3.969802830152335	3.22564	3.5388263807985947	4.40742	4.1991	3.959080472057475	3.1723826957602803	4.154201613429455	3.7636290231169998	4.197914082129035	3.25515	2.9135636479466296	2.903755502620425	2.859027299037585	2.90465	2.9335	2.72146		2.8201516972078604	3.370547841147265	2.8541680204519446	3.751665253988195	3.632371834084965
O00470	MEIS1	2.78783		3.2409023792989453	2.68291	3.337375818718345	2.84079	2.58262	3.0941		2.88945	3.38643	1.53827		2.448371557329605		2.97166	2.43513	3.4120023609662002			3.25625		4.30501	3.64801	3.9520051049510547	3.97405	4.2951246688146245	4.086733102939405		3.9387	2.94218	4.996809340024409	2.75206	3.28402	2.77003	2.54017	4.1746	4.09594	4.141448583532066	4.678297341178995	4.2486697044137305	4.915116435053511	3.9809580898810104	3.544475025291235	4.4335405096653755	4.413513888536755	3.536307743646275	4.051280517599825
O00471	EXOC5	2.14168	2.998744161806055	2.417686632375705	1.26279	2.85456	3.17272	2.946666506761975	2.24561	2.93656	2.541252419624195	3.0808			2.960469317598255	3.150011956534925	2.17261	2.85733	3.727819405822545	2.938901730397825	3.12667	2.8851512582120797	2.83222	4.0345809156023105	3.80739	1.3900197689815599	3.763412191120855	4.035994769299525	2.99626	2.75871	4.28143	3.200275585315015	3.52657	3.313447286642025	2.732440896302085	2.970947604625305	3.10112	2.58874	3.89667	3.0758	4.204845056567385	3.318807814677935	3.6750281487367547		3.04246	4.1858	3.0943616457672602	3.0041177532020997	2.7134804562880896
O00478	BTN3A3		2.385355402242185				1.40722		2.30527	2.47292							2.41161	2.08622	2.9896276879894703			2.132946870260395	2.0311809639719036		2.72761	1.6329165584524243	2.621262836267115			2.59376	2.6361	1.29229	2.60538	3.025201870461655	3.54068	2.368849352036175	3.02487				2.07341	2.30858	2.5271		2.245827572569405	0.682237
O00479	HMGN4	4.278985162880749	3.27932	1.85769	2.8911364600034153	2.9162732455127047	3.218135652900525	3.75683	3.38789	3.3819075272993198	3.0135728361078247	2.66429	3.38517	3.28916	4.073329156956865	2.63414	2.686284534020565	3.106356460571195	3.0452383820812496	1.91022	2.22898	3.8997913103228052	2.34893	3.771675458186595	3.027917105068155	4.5236133562756695	2.6327224842363153	3.13463	3.08638	2.14374	3.27701	2.923441609762155	4.815559612043385	3.36093	3.576	2.7891705310870654	4.06343	3.92432	3.4455415520595603	3.5513624364695398	3.536532284743385	4.29615	3.55204	4.11418	3.234925527215725	3.983991563839035	3.619104889358505	3.41228	3.3954614652856003
O00483	NDUFA4	4.716106166877905	4.7463250106198895	5.91468	5.552595515594264	5.5983442719990055	5.83595	5.45065	5.681214177663316	5.142608741673181	4.80377	6.02128	4.82381	4.212391140352841	4.946566446799119	4.83317	4.770295965651011	4.65509	6.05151	5.04217	4.712808686548395	6.514551353703455	5.3049904939037695	5.99972	5.6395194673837405	6.17329	6.653355589347051	6.875011403424381	6.26902	5.6416663228035056	6.01618	6.1398494912600245	6.210086032607485	6.5572555808660855	5.765860443770495	5.947394854954656	5.418187534708865	6.613380483788175	6.21205	6.743385820343541	6.450517257808555	6.849050770014715	5.634729654510535	4.213782768509145	5.75192	6.279019755749235	6.123720446062535	6.079423801556304	6.411328272922461
O00487	PSMD14	3.906060609113085	3.5783	4.96139	3.55222	5.206036108253685	4.940785966290781	4.8225808590808406	4.83291	4.790626278474415	4.271020292993455	4.891	4.3123963351335455	4.2314805456847555	4.533327998875356	4.700246846381795	4.638873928486975	4.23829	4.9187387813078995	4.512030093689916	4.02539	5.68036	4.308173966456986	5.122313527925225	5.16756	5.511262858367035	5.62791	5.81084	5.525360124298495	4.511292285945945	5.58609	5.4087783641088905	5.244944430673135	5.510161463917955	5.181654246258355	5.242547968969005	4.942649048807235	5.285965289506365	5.553808823124005	5.452120957785381	5.825425919914245	5.532686857872255	5.7933023409816595	1.89311	5.336872296661585	5.411687431689125	5.26166	5.52061	5.211
O00488	ZNF593	2.61192		4.18347	3.67285	3.48244	3.78889	3.46041	3.4211564443068303	3.18496	3.336029819826765	2.74887	2.10571	2.308922351246435	3.31718	2.6334897243919952	2.360974417936085	3.65156						1.61944								2.03432						0.792072					3.25505			1.60462
O00499	BIN1	3.2740353397379103	2.39395	3.846341690214815	3.573085297078525	3.58774	3.5778098315534352	3.45834	3.82454	2.964428851143305	3.931264322452855	3.1559931203650997	3.1141207166838702	2.70397	3.101319854378895	3.0415432478981552	3.106313002368415	3.020488452673125	2.108606806526635	1.83647	1.84879	2.51662	2.71305	2.38869	1.63351	1.868085512570635	1.659113827702375	2.42607	1.032494380389801	3.16299	2.73618	2.821189959704805	2.70757	2.7707722645972703	2.295155277231325	2.413282061556705	2.9440280406421753	2.57769	1.9604764213210548	2.68294	3.02825	1.8216023509233215	2.480309694720405	1.533854162917922	2.49662	2.38134	1.1650053477696418	2.32222	1.048268868575269
O00505	KPNA3	1.755038537311705	2.37354	3.44058	2.450125621105485	3.61333	3.787915821719675	3.333850684664385	3.23987	3.263902552509955	2.626197470451575	3.4609902896675653	2.0188189596395802	3.024342114341485		3.03437	2.9793219358576453	2.685792314093705	3.79531	3.506176868446015	2.36243	4.37772	3.386123933087235	3.035979151791005	4.2030932112563395	3.9885677019514647	4.322296391632605	4.311375378712794	3.726550086477135	3.08118	3.21313	3.7384891766596446	3.734180497927455	4.11528	3.0375579095344447	3.735378943241595	3.51598	4.154483801650494	4.0850495801475795	4.079811594806275	4.36759	4.11061	4.150072461197655	2.99049	3.934814207709215	3.9360136570979503	3.6479387419671747	4.116330421848875	3.43647
O00512	BCL9				2.15736																			2.609276135208415	1.5906	3.47157	1.84584	2.44657	2.5461239524229997			1.0349963937406166	3.045059172234735		0.581301	1.70606		2.868898712870275	2.16912	2.52456	2.9648612313230354		2.8853555615624753	1.69466	1.86908		2.03009
O00515	LAD1	3.765796609590325		4.376051353368766	4.51221	3.67298	3.967915838083575	3.88879	3.9293	2.70762	3.08867	3.83757	3.632776475206875	3.349164940478445	3.4120266002268753	3.51519	3.76726	2.575603813022275	2.099532166183205			2.229039374490415	0.678309	2.798278453753615	2.3844662656447753	3.22402	3.05021	3.5419949809176448	2.993610595028835		1.70897	2.201770859614935	3.687653252839155	2.685436816005465	2.456450573839545	2.5945561230363747	2.965832531472935	2.63553	2.9720261483507153	2.789768180519845	3.9566322586183054	2.65599	3.81255	3.88653	2.47694	3.237234767638045	2.8491826835451253	2.055993178901855	1.996553046171345
O00519	FAAH					0.327247	2.83929									2.1671																						1.78011			2.11924				1.63023	0.674756
O00533	CHL1	2.44324	2.78831	3.60889	3.99295	3.2713484242683153	2.676598250963155	2.550498141665275	0.668614	2.63596	1.27835	2.2517155189186697		1.00199	0.668046				2.3622002957857147	3.12897	2.50939	3.1776408554969047	3.8237127521561103	2.11967	2.91117	1.10815	2.128547637970375	1.00291		3.9048122567476797	3.68977	4.178208189012389	2.1640570622659148	3.4725489345530898	2.72885	3.3024008941203897	3.716	2.122492812244785	2.369620979481505	3.34427	0.915052			0.822734	3.13524	2.371059282550945		3.523710648376215	2.58134
O00534	VWA5A	3.734428093664425	3.435665335434395	4.61966	3.7972643936764348	4.92983	5.17234	4.7466	4.240098460744705	4.829524272517675	4.606215086878155	4.483907659306155	4.42785	3.294020951076975	3.791778480064305	4.858462716465565	4.828239440522205	4.619237599431495	1.409	2.456392496088135	2.46402	2.7272867465658903	2.7909252791406702	1.9560016218170946	3.0220160332712247		1.409070541116945			2.992226834273425	2.73954	3.023691403923165	1.30028	2.0052076917689448	2.745727031003825	3.334371720339645	2.49041	2.19822	1.6034203491349734	2.95694	2.281896321028155	1.89815			2.875148621282035	2.206019246502705	2.18788	2.70941	1.839624334178795
O00541	PES1	2.64884	2.2533	4.4468094651271155	2.50715	4.54815	4.69847	4.217621972347365	3.312853514830615	3.62438	3.56076	4.410982711843021	3.488384900542635	1.7115662822341648	3.16007	3.9662442193664997	3.4673126182513547	3.6042087617991747	2.8405224264051903	1.57971	1.439717345147145	3.13776	1.219393429869032	2.179437745959035	2.933670393272545	2.508546201747045	3.4369504569941602	3.218736711776775	3.466503168678705	1.90026	1.77457	1.4763350044105001	2.768086139084245	1.8828	2.793442765363185	2.7803253909744647	2.58523	2.836204202954225	3.041843716507665	2.785714132131295	3.620861701341525	2.499241303772725	3.5370451738175896		2.92849	2.890227541584435	2.79945	3.089822040647815	2.33867
O00559	EBAG9	1.48751	2.52344	4.214093425730566	2.5188	3.78108	3.8539319854648646	2.388344820436215	3.458112006693115	2.6624431617219297	2.65766	3.0142552097059303	1.99397		2.225986089247065	2.923694597651565	2.58427	3.23393	3.3312337518441852	1.50467		2.87767	3.47839	2.854047989868845	2.73948	2.0540961715571653	3.41894	2.92454	3.13343		2.77544	1.69468	3.754320294028055	2.774754952413895	3.2290194127276397	3.38866	2.709829122329575	2.68014	3.683990241991175	2.8718352098291753	2.942493510449855	2.5185578757031752	3.624972939690195		3.3285507264585803	3.853727522815455		2.98849	2.525533859803775
O00560	SDCBP	3.11794	2.6803637515845997	4.410447235212235	3.37589	4.036490019514725	4.22368	3.81422	4.308346835781185	3.066382457971925	3.590898813488625	4.40766	3.445804557688155	3.43682	3.259372093337035	3.668469851528055	4.013473839723095	2.83092	3.436834326647265	3.184946546253265	2.38021	3.1519	4.062301967460585	3.261133920392005	3.13175	3.47618	3.60369	2.79635	2.832386453588325	3.9405	3.46987	4.328387878876335	3.351338765618805	4.10375	3.4042856749041803	4.11091	3.6423965143269053	3.51457	4.03402	3.6456624082312947	3.418091773046415	3.494087011015465	3.664543647157425	2.44049	3.66941	3.703457692995455	2.9475	3.81722	3.7928790910923498
O00562	PITPNM1		5.05924	3.9754576535998503	4.20716	3.98847						2.56515	3.84914	4.04479		2.94776					3.24516	2.67348	5.57947			2.82176			6.95106			5.59133		5.344698837082265	3.85279	5.52289		4.28718		5.04752	4.47135	1.75838			3.4646		5.57291	5.14739	3.97923
O00566	MPHOSPH10	3.53081		4.44671	3.35195	3.555863125876275	3.876380140074335	3.799679703656645	3.426286521867535	3.581633163682435	3.598794951711265	3.8085596374065798	3.215789492931075	2.9022380592318697	3.559243637507315	3.6468	3.4668055283244152	3.1513037328891746	3.26458	5.4861		2.5339		3.3441807604556653	2.719290425223165	3.1047209303175602	3.16003	2.897165174313185	3.234767421663625	2.24605	2.79434	5.2346	3.7274052612008353	2.4881943695611852	3.07433	1.44989	3.389697536777225	3.070973717099645	2.9850099677617203	2.855602121493045	3.451744948898595	3.4118358392349597	3.773880258388915	2.6058893775733702	2.93083	2.987552271377635	2.9571096864098747	2.578377225401005	2.5630822302895453
O00567	NOP56	4.8894551422566455	3.670009446595805	6.088971946273174	4.712665732221065	6.32905	6.460528234513475	6.166229571269385	5.3503	5.4048701795735745	4.94383	6.00745	5.09643	4.141002148796526	5.400137297063625	6.057896803761375	5.752647893018925	5.39375	3.479256418159995	2.56619	1.686242088365875	3.892316875754285	2.693144285534495	3.725633572340085	3.593972678758905	3.411210091104565	3.9893164511829005	3.987360218493345	3.946341026701465	2.514125015502775	3.36413	2.96121	3.92144	3.3515	3.08414	2.976519173562435	2.96648	3.63675	3.77397	3.8769518755533703	4.346911235674424	3.678199043495765	3.883945309055505	1.883157827061845	3.5463776420067052	3.816417230845605	3.610824603883775	3.6939296872482252	2.92761
O00571	DDX3X	4.129794023822865	4.23648	5.122969814202335	3.83565	5.416080634839171	5.51819	5.1416831282767355	5.040294485615525	4.9762	5.01292	5.167364009085301	4.40866	3.624045551646475	4.970743739382765	5.061092338977446	4.86866	4.806888971363755	5.191814628997886	4.212468323533245	3.487637348475335	5.29883	4.245745520562595	5.336872180526485	5.242490300888135	5.0073	5.339108450827634	5.456012831954915	5.179128914018534	4.4710443364970605	5.22691	4.85091	5.294353415347075	5.07673	4.94528	4.7002904659248195	4.346102265924145	5.3333411105421895	5.292353518233445	5.088895099745805	5.6349219420722605	4.928781991244939	5.5914	3.14646	5.0472867585049155	5.3305518012320405	4.90653	4.992722160832875	4.656250600594505
O00584	RNASET2	4.001944879189135	3.41954	1.83807	3.9215632256114548	1.880353331552265	1.417955804019615	1.6589770462316151	2.2919589594135648	3.267835227118815	2.319583095159085	2.12346	4.007712709615975	3.242024526810575	3.909915117728165	2.010839839830505	2.839478715067225	2.595321631392305	2.522358087107275	1.714738495060577	3.246353751794325	2.285570955259875	2.88147	3.341359938381805	2.67039	2.612660938882345	2.218580672198275	4.27626	2.218399885372375	3.2381466056374353	4.97928	4.045691327099975	3.7910566912098003	3.93089	1.3442	3.269981617724045	3.91467	4.345451551287775	3.8253392755662947	4.01008	1.9463250059591384	4.1063733325713905	3.421	1.84507	4.4242880433301295	3.691970031953915	4.28951	3.1068	3.2172985077165697
O00592	PODXL	5.224350207772055	3.50246	5.08829	4.749908682275125	4.72398	4.951283037944025	4.714702271666825	5.386473319923345	4.948005983690165	4.8689188849590295	4.540274323227321	4.0424704022594895	4.492263945717186	5.05625	5.19051	4.4483843110410195	4.6182370757226305	2.86624	2.93074	2.8242	4.497359918822815	3.958628973583955	4.13847	4.05824	4.74482	4.25132	4.23757	3.8410663573927897	4.027907436111075	2.66061	3.929618475219395	4.625748069946825	4.22101	3.8726944924399547	4.1720465300951055	4.4991	3.77198	4.15518	4.1821847269646195	4.51356	4.78227	5.038672605118171	3.771603848786845	4.343933411308045	4.71749	4.298589879843295	4.130257677622415	4.411817127267209
O00625	PIR	3.12502		1.38622			2.57658		3.73785	2.56438		2.20541			2.52336		2.23577			2.4392			2.428459779729485	2.07162	2.35183	1.0217		2.22421	0.859438	2.71337	3.00755	2.59534	2.35718	2.6431689039450497	2.95756	2.21869	1.56179		3.52932	2.98095	2.73348							2.32354	1.59718
O00629	KPNA4	2.18653	2.270647093605265	4.17738	3.58729	4.443912319167605	4.302301089622415	4.13819	4.221670910235225	3.938297410530095	3.865146906082165	4.5472	2.77763	2.3116120035716747	3.10715	3.884505123368225	3.71294	3.8665855801921047	3.873731847294705	2.444469852087955	2.2376628579401396	4.024140351597685	2.763318973152395	3.0500837984112747	3.5603913386530204	3.661165077361985	4.303	4.58028	3.67428	3.1374293024541053	0.505466	3.29587	3.5347752384145803	4.32693	3.7218842152139553	2.93915	3.046900439827375	4.213432409133135	4.297458435897585	4.065253297913214	4.32212	4.014971217819991	4.248448854292715	2.22876	3.524375503400575	3.816261569185105	3.7396485945079547	3.63418	3.584718115462775
O00635	TRIM38		0.910181	1.50218												0.19694	1.81408	2.27736	1.794403898144405	2.43877		1.158182085338714	0.803409	1.3154861863159486	2.17714	2.24478		2.93571		2.049930667112425		2.69312	2.16993	1.684813570451555	1.0139180971010946	1.82012			2.7676048568915697	2.38803	2.54738	1.3689	1.8766905059635701		2.12996	1.4244806472476634	1.85146	1.85002
O00712	NFIB	3.3090499341974446	2.2891	3.858533755592465	3.338413702872955	4.8357180381985305	4.730983211749605	3.99715	3.88771	4.231578492257385	3.6078	4.223637413605649	2.21322		4.430775391453045	3.144070145891025	3.23079	0.155911				2.60972		4.88077	1.959509375305295		3.883490593295265	4.12005	4.42963			2.68218	5.91787	4.511		2.12674		4.48306	3.94004	3.84691	4.93297	6.00785	5.381480674041965		2.85186	3.7356117807276448	3.48496		1.94106
O00743	PPP6C		1.5183484006743795	3.210296032290165	2.328623602930745	3.382455503534545	2.9637	2.7470513632190796	2.686465272566545	3.384320074549395	2.25295	3.2571579082383053	2.43785	1.8766	1.69934	2.65311	2.95574	1.7985	2.762742442832005	2.98391		3.0727251361469747	2.24201	2.87106	2.3142001497979647	2.341601144815245	2.008730573522895	2.815980287208025	2.99343	2.45108	2.85806	2.99833	2.38916	3.12679	0.176469	2.995424663577245	2.983565289851625	3.05713	2.77337	3.244969104967275	2.9349106521567503	3.058216032803715	2.7357584421378247		3.3290456083153996	2.72588	2.28723	3.545921430976245	2.38311
O00748	CES2																													1.36001	0.856249
O00754	MAN2B1	2.51745	2.88943		2.74213	4.84091	2.1409		2.11375	3.64247	1.88989		0.871246	1.70203	1.6592987701551685		1.80102	1.5690168048122048	1.986996657702655	2.645145430534635	1.62699	2.069033676719055	2.96968	2.5884025619719297	1.41978	2.4657	2.40641	2.6545036461303546	1.451630929711975	3.3589720602081448	3.40171	3.30942	2.6318783238931998	3.171424743499655	2.437180169907515	2.581623951236395	2.36808	3.1762757386060647	3.258858252183995	3.421485030963435		2.562342902993005	2.5134	2.00529	3.43308	2.836782243142985	3.249676751527785	2.3885	2.537762414268745
O00757	FBP2		1.90199		3.159576740578255								3.7453037740298503	3.02118	4.1099					2.09852	1.18124		3.67092	2.86185						3.1633115548608197	3.50366	2.60216				3.34901	1.750295136829292	3.45345		3.17006							3.44446		2.46536
O00762	UBE2C	3.07444	4.39761	4.23771	3.15672	3.325320555912505	3.589202440814495	3.730989448481385	3.87496	2.850492791703605	3.74137	3.17262	3.62904	2.18492	3.23988	3.39885	2.85558		3.6512835864370548	5.73461		2.643604004895625	2.30581	3.008453878735685	2.7216	2.95432	3.5967	3.548855223062395	3.292510884425345	3.45234	3.13664	2.77766	3.46859	2.69747	3.797117930591125	2.54412	3.198661355380925	2.994937373661575	3.817130483000655	3.262514030689805	3.773242566694115	3.9615175026701896	3.5222065867166847		3.32975	3.4086452081990553	3.33423	2.6696	2.8521751580110752
O00763	ACACB																		2.35083	3.11575		3.4817632860402448								3.96039	4.18881	3.94931		4.232387624106099	2.30208	2.89967												3.03432
O00764	PDXK	4.173915637185106	4.264801395795585	3.5539985781738253	5.14993	3.5296570747986653	3.810764432754155	3.5568585453116848	3.557032919347935	3.63491	3.464375051463745	3.366414577408105	4.35522	3.5447249507358602	4.173770392100035	4.088	3.77749	3.01357	2.08827	1.65432		2.62494	2.3525837076002203	2.3084505188283497	1.670996138357105	2.92615	1.81679	2.80776	1.698369281151405	3.6045372938306697	4.95482	4.374495550294315	2.113689014345775	3.95565	1.09779	2.737811510448345	2.4618985514525953	4.273634047845929	3.658768037113465	3.2519276539903803	2.3823258947612698	3.35935	2.1848608877739997	2.45216	3.18873	3.19278	3.571846861042075	2.79939	3.4995443919247498
O14495	PLPP3																																												2.55224				1.60757
O14497	ARID1A	2.3251221595994602	1.166102964437987	3.4398625747052547	2.31631	3.291914657911965	2.987455169288755	2.961036699223855	3.114968309524885	2.51215	3.06192	2.7552		1.4903	1.934687648235205	3.150479357017645	2.56894	2.82936	3.067812425600505	2.5541		3.10352	2.405505239871445	2.912980428165715	3.113196430740425	3.286981385475505	3.80501	3.8523875799289202	3.81173	2.32845	2.71603	1.752771964371885	3.4294	3.3863490035966297	3.586869728416425	3.132860543729615	2.07928	3.3231392621821954	3.25054	3.4016368333230353	3.84355	3.5005191895405297	3.9431740226987904	3.88378	3.370779761678135	3.5077090162519298	2.38067	3.63204	2.79428
O14498	ISLR	4.824706586124925	4.900168067670165	2.920217864204825	2.35186	3.507072036274145	4.519287569268895	3.996	4.9705	4.5994125610409995	4.426428114112435	2.47327	3.684340507407375	4.703682054037985	5.43876	6.05794	5.6672834520578395	5.294051934125605	4.744539077920095	5.50856	5.18254	5.682976205883395	5.8161727100634355	5.88763	5.67872	5.05321	5.493687740169725	3.0582623463259697	3.473901392604145	5.736447358464015	5.62909	5.76287	4.618318507879625	5.935488806707085	5.967866228647885	5.83889	5.494157207684965	4.44173	5.837497199787361	5.419188057758575	4.653025353923745	5.01204	3.4876530569376953	4.489	6.22134	5.81123	4.629843854483885	5.226660729784025	5.48021
O14519	CDK2AP1	2.64871		3.59701	2.28541	3.1533911899352702	2.93593	2.19365	3.55465	2.333935734286885	2.245958892107297	2.430217795289095		1.66537	1.622551551532045	3.59735	2.921794091564035	3.23946	2.350131883601825	2.36517	0.281861	3.16904	1.7581619971910452	2.643051935640225	2.223353061649695	3.11041	2.52121	3.5893009803990648	2.1165537161237165	1.7133234064205398		1.81447	4.0351001898439245	2.41589	2.1792129564511153	2.289265745466465	2.121328886069047	2.76026	3.76643	3.241381890356945	3.7856831902714196	2.31651	3.842407277196385	1.70929	3.188238497065555	3.179929572514875	2.918467785046055	2.4556	2.88149
O14521	SDHD			3.30326			4.4975									3.77848						2.48534			3.14843		2.71745									2.4528
O14523	C2CD2L			2.09754		0.784957	1.57557	1.27462	2.20436		1.27445	1.18507				2.18755								0.494369	1.44637
O14524	NEMP1	2.217900513390695		3.336630980722145		3.571104738319735	3.880662987298225	2.719299005165545		2.82757		3.48533	3.29336	0.694535	3.06318	2.63726	3.74219	3.359124541488575	3.12405		4.02816	3.0198232141547097				3.10886	2.46977	4.264074124633955	3.8831944198048602		2.9148	2.2469	2.3786614328129847	2.94185	3.35768		1.57776	2.54179	3.1108990488007002	3.411041612702205	3.513464844470885		3.7121425877202547	1.649505042002113	3.384505785150925		2.09572	3.395086625894195
O14525	ASTN1			4.29136	3.07907	3.91097	2.81773		3.40197	2.37561		3.98915					2.92122					1.49998	1.82011						2.43418			2.72679		2.71444		2.28801		3.62692		2.88073			2.40568
O14526	FCHO1		4.72503								2.69414			0.72952		3.2778466000347004	2.49199	4.10907	2.972245308386305	4.87839	3.96331	2.9719	4.5452	4.557009157633985	4.96037		2.66643			1.87774	1.84219			2.60513	3.7647650556064303	3.90694			2.6961144289191754					2.76618	1.8324				1.9402
O14530	TXNDC9	2.50339	2.899	2.9973345262215947	3.30474	2.9622	3.140734665541045	3.17516	3.31949	2.83911	3.25831	2.64793	2.09906	0.75526	2.48827	2.81856	2.8467726526714747	2.71462	2.73418	1.9232084701778827		3.1407745110219647	2.018114656464785	3.73368	3.170787879554635	3.476646010881075	3.62131	3.64893	3.1430160944759153	2.838718545702805	3.68504	3.2590045074024854	3.4980091679349847	3.70069	3.5235139865583847	3.171199613978035	3.1547	3.588479797344715	3.46483	3.379477770368925	3.78895	3.270902897635795	3.5833091671708948	1.61419	2.9822414166906697	3.473214144606745	3.345733825247445	2.54249	3.41098
O14531	DPYSL4	6.57706	4.77855	2.14689	1.33575	2.9940841537293696	4.90359	2.49495	3.07913	3.89015	6.168362669281395	2.411	2.1417299294575303		6.30206	5.88166	4.20606	6.58849	4.831758042091234	3.850661995402035		5.875396479724801		6.819925338749529	6.02764	4.2066	3.711	1.71685		4.60487		3.089847309104655	6.2524296324014195	3.44559	5.2794	3.69264	3.9643116530710003	3.03828	3.8272	3.01287	2.48005	3.9192831420751997	3.30296	5.07111	1.55812	6.56443		3.49465	2.72326
O14545	TRAFD1	2.03298		1.79608	1.40226	0.662114		1.97853	2.1801	1.42381	2.4069448157306397		2.06921		1.56441		0.987668	2.13721		2.45891					2.17072	2.125962489525945	2.6788732652243903		1.72871	1.53517		1.87437	1.680582139486945	2.108947621236565			2.01726	3.03968	2.01557		1.45774	2.50518	2.246167609227625	2.1382		1.896647593296465			2.2909
O14548	COX7A2L	2.8109	2.672063690480795	2.42382		3.05731	3.08476	2.54593	1.93134	2.0631	1.87127	2.89355	3.03965		3.044206144694365	2.69431	1.99115	2.69846	3.09354	2.03999	2.37945	3.16287	2.3917717038854747	2.967097722947475	2.94934	2.806213133486485	3.136632769336705	3.297274362519105	3.33678	2.56896	3.47012	3.2931270066766247	3.16373	2.802079304293925	1.67323	3.0036362747031697	2.72641	2.99037	3.061084035369345	3.55063	2.974099494209365	3.506919756963665	3.3008697024257696	4.07775	2.4557952973933803	3.3564144193032552	3.18423	2.5080580542685746	2.875222027537235
O14558	HSPB6	3.359199329338125	2.4253005665802503	2.68346	3.270669213296435	3.74304	2.57491	2.66121	4.30372	2.59708	2.34721	4.78675						2.3899	4.0882361695314895	5.71325	5.788665461251695	5.293991799769785	6.101995225755015	5.37895	4.5850194506189705	3.4924225629406047	2.9897553368795453	2.7343836658505047	4.14546	6.904359436977935	6.67545	6.554516057018665	4.36782	6.260623956887185	4.793459516975444	5.41522	5.799392588845574	2.9474240357715553	4.107312335837895	3.85179	2.672261161575055	3.0767688927581247	2.10565	3.16407	3.99135	4.13845	4.35375	5.520954642297349	5.173779113889655
O14561	NDUFAB1	4.458409492869615	2.42163	3.55012	2.06711	2.799087378215125	4.1787436797393696	2.657541453169075	3.00003	2.1731575803164125	3.6463375951501398	3.583476030168635	2.13763	2.01644	4.063837981695405	3.336681258340425	2.85841	3.811167904633395	3.4876194423818903	2.037015847120805		4.271409548494415	2.46561	4.67363	3.925744694806255	3.931553399439835	3.268172529185555	3.0528		3.2063720027215403	3.29333	2.29088	5.6614110385483105	3.3237767667515348	3.20792	2.712046550092105	3.29842	3.3067	3.47129		3.34579	3.80329	3.9921655144234203			4.947803448673255		3.65864	1.5759
O14562	UBFD1	3.7883422296465348	2.3182	2.80642	2.739640006606785	2.19826	3.110133871200375	2.6425985603633197	2.86561	2.0571	3.33195	2.68051		1.89897	2.84514	3.61765	3.48741	3.3789314182887997	3.383135768053255	2.75752	0.491052	3.80255	4.00081	4.369653865705535	2.629924682455255	2.99572	3.46822	3.34426	3.59817	2.834393645993975	4.10431	2.8405175455320046	4.7887263692619495	2.158243992531045	2.408648035498465	3.465343639672115	3.2518090657761203	3.777535719216075	3.72379	3.8447957356668647	3.557243424677805	2.773823590926055	3.931132381716915	4.4920278416498896	2.94477	3.57983	4.06862	2.35462	4.19179
O14578	CIT			4.27459	4.88361	4.5453	3.8678	5.14558	4.695953989506275	4.52644		5.47035	4.59134		4.96075				4.37277		4.04327		3.70327		4.1029					5.43022	3.94684	5.215542424193986					3.756625481955695	4.19092	3.70477	5.23432	3.46863		4.04209	2.63224	4.77671	5.28975		4.47807	4.4719
O14579	COPE	3.199998962328615	3.64163	4.020925543295315	3.395545768173055	4.207399602468955	4.309963033054525	3.895347740199525	4.217663792002705	3.760431762788775	3.845681498870955	3.7965640974742447	3.2682123841528252	3.1580234088064447	4.12716	4.20543	3.29123	3.739266716230705	4.524543378484134	3.63948	3.171779718334945	4.48552	3.34802	4.755041987824575	4.357345779439511	4.158020926111745	4.56026	4.281336061976045	3.7425202044714503	4.180266897363495	4.58684	4.1352171517699805	4.574622841508135	4.68281	3.981984523728405	3.9502	3.9046350897232553	4.235643200849985	4.36698	4.034249941714015	4.35198	4.39554	4.171009967010001	2.60798	4.21473	4.346841326053831	3.9330096292086703	3.84005	3.9216781111953747
O14617	AP3D1	2.48749	2.6173809024506802	2.58826	1.56596	3.4660646586021198	3.4767	3.434672861150805	2.57259	2.58189	2.65465	2.92796	2.0797824306532897	0.620965	2.50174	3.106426298349905	2.507103614075595	2.425413232503825	3.47905	2.8632186260768897	2.579385326950575	3.9571398477490902	2.42248	3.465194003494075	3.760892103407415	2.9175	3.841762082572475	3.989421736335025	2.5972281277334552	2.36899	3.39161	3.41638	3.038875769443235	3.123591289085945	2.896249652755885	3.521	3.3129446388094452	3.107015660439485	3.8253346607083047	3.2996183767119147	4.14542	2.91022	3.4221	4.31257	3.5626214640713503	3.4534563759775647	2.78059	3.3195936204207053	2.41917
O14618	CCS	4.325432733728395	3.501474666618435	4.820841677193445	4.051183810365905	4.273702984340945	4.50655	4.49967	4.84652	4.30682	4.508608624473656	3.86711	4.0254758524938605	3.89038	4.06015	4.45	4.429708245649075	4.407095512507485	3.93273	3.160593036084575	4.20971	4.19416	3.77676	3.78743	3.96313	4.213106353291995	3.564744542587145	3.82517	3.689844050884175	3.930863445488565	4.04339	4.163718216987045	4.409550764688535	4.13136	3.722554216960595	4.3889232927796105	4.2076049634373955	3.89283	4.04816	3.87571	4.235372401207905	4.091667404727515	4.3746916048196205	4.02478	3.7270176013230047	4.00478	3.597935960045405	3.805916849639655	4.062943684941866
O14639	ABLIM1	2.450231353392315	0.182222	2.8497	2.81288	2.92168	3.0165792950309998	2.396771850413635	2.9878055436436197	2.81427	2.376654796654745	3.12769		2.7962413860796502	1.74498	2.267091365903295	1.60228	1.79481	2.05246	0.76313		2.7251060300667547	1.83329	2.60211	2.369788889246765	2.056357627024685	2.728044030420805	2.7041360976693847	2.791120611899795	2.2648554195182102	2.31602	2.6458	2.51613	2.3006	2.722627605824315	2.81789	1.98363	2.595037565947835	2.9305	3.029967404861405	3.1184178234024698	2.6247945138812403	3.3741272199901298	3.25017	2.67105	2.8169	2.04967	2.57161	2.59464
O14641	DVL2																							1.63548									0.745027
O14645	DNALI1																											1.06177					1.50316
O14646	CHD1						0.705392				1.82974							1.13642						1.29436	1.69018		2.17222	2.44038	1.50615		0.939044									3.24877	2.997599554041435		2.3245195413408597		2.37786
O14647	CHD2			3.03326		3.42321	3.266388993939775	2.53774	2.76798	3.40001	3.13566	3.76157			2.82753	2.71502	1.93	2.574071668236905	2.34249			2.811133982064635		2.3334366717853703	2.18951	1.102330087030551	3.0710003051418147	3.20992	3.40307				3.4785645220466197		1.82541	2.40296		2.55955	2.754244424168945	3.5294	3.21421	1.4635357188270701	3.235333740644445		3.00645	2.57768		3.44707	2.49547
O14653	GOSR2	2.154195452791895	3.42607	3.089587745021185		1.5083	4.28858		3.1626	3.35696	3.189970296813835	1.89249				2.50952		1.52018	3.92873	3.82013		3.84931	2.184455882508335	3.920673470830585	3.707251501972415	3.05468	3.44393	4.02566	4.107979530905576	3.21514	4.15112	2.22552	4.22402	2.63611	3.77814	3.277271007573365	0.824761	4.13777	3.960480761374575	2.07083	4.28035	3.31049	3.98843		3.00042	3.72729	3.10767	3.19339
O14656	TOR1A		2.34622	1.35495		2.919	1.92357	1.76374	3.06692	2.558719834161135	2.51292	1.2881731006955746	0.590853		1.04545	3.22534	2.36138	0.775551	3.16464		1.93679	3.26947	2.8452479527912553	3.10495	2.869830124603785	3.36035	3.66296	3.95519	3.60376	2.41996	3.60833	3.192638437815675	3.076310154488335	3.733	2.385172133628635	3.08248	2.219285076185665	3.394570364247635	3.557023738791425	3.6077851759887603	3.6148767259417047	3.2213	3.64118		3.0375937749081903	3.30058	2.667892215987835	3.319083963498895	3.28258
O14657	TOR1B	1.77968		2.33691		2.833344910170275	2.798272469078995	3.14739	2.18854	1.83191		3.10154				2.8863	2.04619		3.312387318856095	1.57037	1.68529	3.379305192594405	2.83757	2.9309152368443554	3.0432574130695853	3.1670835996397253	4.034100424838355	4.299362398854205	3.44682	3.19766	2.9395	3.42489	3.3764845125627003	4.11271	3.1083936534538603	3.02583	3.114583116038705	4.39728	3.485710742541545	3.6591350824093247	3.436900164762945	4.41914	3.123757866496085		3.371350573662815	2.9812756807402447	3.572301178628185	3.7085061019926346	2.83016
O14662	STX16	1.6629617869209752		3.302458336790295	1.5617103732375552	2.4812796700783846	2.16471	2.945604373193985	3.30511	2.6648476915380304	2.914509551425405		2.46896	1.82223		2.6754285842831047	2.19751	2.5343831960845753	2.86028	2.582239587226085	2.16152	3.63191	2.610796726225805	2.879896119253765	3.2439102689873947	3.162502079647565	3.66744	3.301229224754315	3.5483340866329547	2.505898462771415	1.92687	2.948861125910825	3.318047891828035	3.09168	3.432156413165265	3.1854513925950654	2.909278655426235	2.96952	3.04555	3.0340465354372803	3.56816	3.108353778792255	3.0092473093691847	3.77164	2.68299	2.96499	3.75465	3.126709036813375	2.99718
O14672	ADAM10	3.35883	2.7171019629117703	4.419773054483965	3.35521	4.30607	4.625949794981706	4.40907	4.71971	4.596046720300335	4.374625561232055	4.06096	3.985379242882945	4.5377	4.1585	4.528816441411915	4.34544	3.5035929591624146	3.14222	1.92225	2.05602	3.1653165095436053	2.801705278332025	2.3010933299126197	3.2776584367581147	2.768991778594925	3.2472043816915397	2.72827	2.943678817119095	3.23283	1.6504	2.78261	3.07136	3.5555196874954103	3.100091329328595	2.63619	2.442148481505515	2.14066	3.33256	2.99867	3.306759339174305	3.862006677280395	3.251598772677055		2.76356	2.663209919907005	2.8383103765159197	3.1534875772745004	2.110298290773155
O14678	ABCD4																												3.1891		2.82543	2.19911							2.869000622968655								1.531
O14681	EI24	3.1098		4.416402275975965		3.9614421067683647	4.73674	4.15661	2.74307	3.4165420190151403	2.4911383104944047	4.0941728752033555	3.51214	2.75987	3.63343	4.011727950067311	3.9423827702828547	4.12283	3.754076243627885	3.27173	2.90215	4.221076145951795	2.15963	2.9367448282726247	4.377156127658135	3.30657	4.4577961679653395	3.958323727624045	4.029464971682765	2.89212	3.08664	3.50685	3.143887162305245	3.45191	3.69863	3.589931120818145	2.14201	3.30701	3.6796	3.8938671130968805	4.19578	3.684312768233265	4.415819749217375		3.5467275739219053	3.70077	3.603797769055305	3.476720824719875	3.218389392207115
O14683	TP53I11		1.12333			1.71697	2.62684	2.9007126589496197	2.05854	0.79008	1.89169	2.022461664965695	1.71639		2.741889641736145	2.29636	1.7665654265781199	2.219783761786715	1.934					2.009096389821245	1.8173684040274452	2.69965	2.5762927097823747	2.188385961826165		1.72545	1.0804	2.29209			1.850761813192535			2.1115511741228348	1.51897	1.77508	2.27161	2.79671	1.931487890221597	1.91978		2.48061		2.21418	1.55464
O14684	PTGES	2.86636		2.99952		3.58642	3.637917787952965	3.72502		3.58724			3.4385469355187253		3.8154	4.00339	4.134941339294565											2.44525												3.29683		1.49587						3.63054
O14686	KMT2D			3.0461	0.0660587	2.50993	2.102683852612105	1.46381	2.35347	2.0884129562375753	1.216178147124165				0.672376	2.53689	2.59155	1.53707			1.85673	2.2469236447409653	1.84276		1.23012	2.739050436084425	3.181990008115805	2.823107830155605	2.67263				2.538	1.30437	0.566667	1.521		0.519401	1.91464	1.68598	2.897645586933925		2.920962735136815		1.70855	2.56155		1.42633
O14727	APAF1			0.397369		1.62105	0.767918	2.20244	0.978536	0.8557611885806515	1.17705	2.10764	0.59181			1.407178528048485	0.760571	1.2926480830643514				1.191900218982438					1.18343	1.4395	0.530901	0.7305092029451655				1.75695		1.08858			1.7299513303318799	0.3176960222146585	1.3807332334629665		-0.107785		0.7059071982121695	0.00950381	0.432576	1.12604
O14730	RIOK3				1.13036			2.117334857001045									2.14		2.25218													2.41969	4.40111				2.01157	2.16129			3.01185		3.97138
O14732	IMPA2			3.2689												1.62861									1.75323			3.05103		1.2933		1.92269						1.57646	1.46101
O14734	ACOT8	2.50988	2.40129	3.16124	2.07479	3.663868512771395	3.5510134641282347	3.198736429744525	3.25664	2.625877076926825	2.9317602493766346	2.344677584621615	3.420214640083535	3.216650956515725	2.58563	3.3518	3.019756425081985	2.87926	2.40227	0.918869		2.45727		1.886950710961695	1.19864	3.19369	3.326064230969095	2.59955	3.445561829742565	1.05197	1.98991	1.81176	1.70488	2.314743997149905		2.72455	2.88571	3.513239790767275	3.31335	3.376469660182825	3.53099	2.58855	2.9651		2.4656024444361098	2.9088498205309747	2.925773254662535	3.2587	2.30198
O14735	CDIPT	2.62687	1.66915				1.7000236427154198				1.70428	3.47107			3.223585125133045	1.59863		0.651681				2.39366		3.373251698111175			3.0416809943457848	1.43434			4.10334										1.60427					3.750169376868855
O14737	PDCD5	6.38012	3.881421162513835	6.331491532948325	6.62768	5.391435632918714	5.6520628163538404	5.95936	5.998701976907805	5.633708996204016	6.003088140642291	5.72802	5.66775	5.348725541827999	6.28745	5.48615	5.551718344942055	6.16627	3.80976	3.17957	3.165464255258965	3.8694467927462197	3.41049	4.61981	3.71666	3.859234335021425	3.9202599090346553	4.316409591423476	3.194848554981275	3.87391	4.54534	3.7784888891949002	5.00648	4.22344	3.829154089037795	3.88879	4.14283	4.352923088064205	3.9895376571796097	4.321692798410455	3.89915	4.407650836849125	4.190411218092676	4.068527752031235	3.82548	4.624684096816975	4.15053	3.559746142296185	4.099556998405506
O14744	PRMT5	3.9717806132820197	3.1461577530306952	4.50439	4.2754090245928555	4.4609303617931655	4.728787566001175	4.299100332177044	3.46776	3.93245	3.8069472924726497	4.608708107392101	3.4912488500674153	3.05088	3.2309386473444297	3.7063769145306447	3.808963348456265	3.887566813611075	3.29655	2.40263	3.162445935127675	3.750000465716645	2.6624796005613653	3.29076	3.509311096144065	3.5672605206954353	3.4954	4.160839357594155	3.9074206546073897	3.0937211406980003	2.38929	3.2989900151425546	3.565345489324665	3.60677	3.04314	2.91967	3.5163739276646497	3.786876317639085	3.71756	3.93277	3.63899	3.910327485404475	3.95529		3.866631127226595	3.854086500283135	2.99084	3.4572757180695852	3.44262
O14745	NHERF1	4.447305342000525	3.372197503286375	4.266149358001565	4.96984	3.5006684965113397	3.463898551575725	4.1121676307058905	3.920478715232065	3.7079907782328503	4.1031702396951655	3.6336109544649298	3.10828	3.324163445076195	3.66665	2.8655446103329503	3.262136190169485	2.94898	3.8209120184478946	2.838387095379105	2.421929718606145	3.808061211774805	3.9247000508551704	4.8483050058408494	3.8650846758123447	4.260650881167345	4.41181	4.836112244912715	3.9232624687762554	3.15004	4.54034	4.190140415383119	5.71243	4.3864206573306905	4.06171	4.30589	4.65374	5.21925	4.94267	4.873131913249885	5.040624421946539	4.91973	5.687561843110645	5.520596968878905	4.85423	4.2328023862328354	4.621546296247205	3.6821748097101903	4.398279345687746
O14763	TNFRSF10B						0.455628				0.917393																						1.35792	0.110032						0.726582
O14764	GABRD	2.8753869316950302		2.38069	3.13118	2.95117	3.19324		3.589655825924465	2.13919	2.93634	3.60489	1.885354200266245	2.537			2.84508		2.17818	2.18471				2.5315024031964404	3.15596					2.43943	2.76444		2.656752446528905	3.71567	2.30143		2.16801	1.9021	2.33992							4.15489	2.50126	2.02563	2.4905702388400153
O14772	FPGT	2.02697	5.70654	2.9433196020295247	1.3294	3.74405	4.809635174396665	3.419575962348505	3.59289	4.60655	3.090299816216505	3.856404908611415		0.63632		3.9875165947832247	3.7724	3.220712230212285	2.01733	5.77956	6.07882	4.436255932088995	6.21025		5.54126	4.902098409106349	5.1401158215575595	4.313930525506265	4.53996	4.38254		5.96931		4.54951	5.073375109988945	6.11186	5.39613	4.86874	4.8163310783308795	5.3914428551459395	3.875234690782295	5.828813966664745	2.84167		4.35721	4.02712	5.423188791158649	4.293019683043225	5.67598
O14773	TPP1	6.122258421935605	5.771482209441605	5.635144425447725	5.20407	5.3887949081985695	5.866451657009289	5.512102813500871	6.2734411909932195	5.993103970310624	5.355915908624115	5.057002060062505	5.606455180408579	5.646579559210605	5.978053872134925	5.785777953101505	5.0964808496746254	5.18332	6.76472	6.317801735367695	5.675115433819025	7.1992405475747905	6.813866773727905	7.326233559050445	7.062	6.75314	6.978988246075975	6.12056	6.119581829422165	7.034982247490915	7.00856	6.83479	6.78845	7.018525331987835	6.430046318710589	6.733836050656515	6.6665287109928055	6.648884915050051	6.944081261896515	6.792819511223325	6.590103997291795	7.14121	6.377480250168865	5.10383	6.274060259320535	7.22761	6.019163699902455	6.819946934284944	6.7371513081068155
O14776	TCERG1	4.055365873220206	2.869002933713295	5.177409604179379	4.63731	4.648142296148525	5.02613	4.70778	4.91591	4.453585338027175	4.570993959036095	4.84806	4.07361	4.095593991406095	4.37253	4.8008024785786745	4.48058	4.514237673491531	3.87372	2.7269996806209997	1.95382	4.19743	2.90063	4.130315907714831	4.182198586856385	4.43837	4.517501389205975	4.37583	4.36725	2.78369	3.77707	3.64264	4.616951489356935	4.11402	3.86846	3.7697262690612696	4.012803208504965	4.28641	4.346815700009936	4.182713391392085	4.65821	4.120029070241085	4.87997	3.73719	4.21978	4.352258109798865	3.97227	3.9675008096175954	3.824541860627385
O14777	NDC80			3.4006		2.9570087298268852	2.965668949203055	2.25012	2.75132		3.02175	3.477560134728705						1.5175						1.75048		1.30721	3.1291	2.91919	3.46395			2.44038	2.67959		2.02974	1.32071		3.4537	1.85332	2.85442	2.582496433402765	1.98056	2.53377		2.719381344580735
O14786	NRP1	-0.156177	2.58302	2.00267										2.64513	2.43742	2.93356		1.77792	1.8258425113174601	2.96987	2.955223352664005	3.347630302419745	3.243255309624865	2.84516	2.900016911974355	1.7538	2.312821073785825		2.97357	2.967149827245295	2.93685	3.43386	1.78917	2.690357403482345	2.6597850919978248	2.4493296592142553	3.20112		1.9463172217903701	2.286940387173645	2.17089	3.21261			2.72055	1.99112		2.7748741344412897	2.6892120472452703
O14787	TNPO2	2.59436	1.8390448425412602	2.674637421064125	2.305372615287075	3.169652605321255	3.0289989680320053	2.74275	2.434322044049715	2.303825095488175	1.90738	2.743746443179525	2.206046731893535	1.28637	2.17099	2.096377392191965	2.32658	1.696390764709525	3.4200924950766947	2.12126	1.5469274946973062	3.66868	2.1733132902717403	3.13454	3.182470581053315	3.770887749679625	4.056867362831905	4.022803955844569	3.8915	2.147939595087035	4.15445	3.203599180150605	3.4460102548701403	3.44718	2.7789251636353898	2.8562436290290147	2.485212214152875	3.46652	3.45751	3.5660114931542752	3.782946758132115	3.73918	3.580960061850665	2.471997088465365	2.797398532355405	3.450579844407785	3.20817	2.94795	2.38476
O14791	APOL1	1.56841	3.46291						1.69714	3.08078	3.44145	1.278629636596925		2.17489	2.7258518866651453	1.7076191505957201			1.7092879828400398	2.7645424830513052	2.90762	2.5933130252778502	2.00139	3.1274511197116004	3.7894318782200003	2.8718	3.24509	1.87731		3.04363	2.75153		2.2139	2.128038912220595	3.337803841769145	2.84277		1.6199	1.55147		3.3187	1.61216		2.3427		3.57771	2.04206	2.41867	2.92528
O14802	POLR3A			2.36596		2.834099642796435	2.672879218981815	2.574087864199285	2.5499	2.21865	2.73796	2.35737	2.38953			2.8222943351654752	2.12927	2.05603	2.206712988778595			2.539026408539155		1.967664428092605	2.69159		3.08709	3.10067	2.720109470703805		2.9409	3.23046	2.08396	2.14702	2.11711	2.3994473504581846		2.58573	2.191058933495635	2.945782225645595	3.2087	2.3298359637752553	3.282801551423795		2.6903	2.762373258352585	2.16754	2.7854937989315003	2.87545
O14807	MRAS		2.43471								2.97735											3.1725039733955303	2.53997	2.86901	2.12476					3.883587861086925	4.29502	3.000960388413035	2.70808	2.67745	3.14648	2.79619				2.82196						3.003501550270145	1.71072
O14818	PSMA7	5.17641	4.65495	5.19104	4.842885700194294	5.2494554339504695	5.517316684919164	4.9336462595335995	5.091641342232306	4.910400899994455	4.994685391245605	5.33128	4.783522346611996	4.746038552969345	4.99662	4.9248311205085855	4.82146	4.49786	5.027678798407205	4.51495	4.01361	5.150383950078585	4.856719009640405	5.38588	5.099491477049385	5.176640987254995	5.06276	5.200640919323639	4.75455	4.812035866978565	5.25649	4.888670920482955	5.405731732449075	5.29105	4.74443	5.0053714979233295	5.121050234285975	5.45615	5.19044	5.185154604806295	5.509291931407545	5.0084	5.260675527464785	2.708861086582435	5.102127291539444	5.649362415939925	5.007934240361635	4.9125168614215795	4.922578156154666
O14828	SCAMP3	1.70612	3.585287542338005	3.6468	1.99802	3.9733037793716752	4.102382585192735	3.031816118362425	3.028766535002165	2.68529	2.98111	2.7421	2.4607827066931702	2.66495	2.4829135907760946	3.537563468445665	3.14049	2.910618816538285	3.17702	2.41344		3.533392179112505	2.754695224116535	4.20216	3.89849	3.788084006435265	4.80087	4.6515	4.129888301538025	1.8203	4.03958	3.4381252287810247	4.53393	4.17183	3.773015830131675	3.1455211193693398	3.240588902819745	4.02832	4.4507832683348205	4.31458	5.2459	4.061976893139055	4.97184	2.670902795932885	3.14369	4.306357446049965	2.9849188631726697	3.33052	2.90248
O14832	PHYH																		2.3537			3.20146				2.69601	3.11612				3.15558					2.60312			3.262		2.41028	1.31213	3.447108991307595			3.491980578884915		0.682609
O14841	OPLAH	2.153915354472775	1.6522677955043301	3.338457349898825	2.34348	3.28865	3.7245650518021503	3.2829422115382503	3.02094	2.8493	2.454442047907715	3.33773	2.4144817246513552	1.941503441866705	1.9128882616179799	2.6170553475067653	2.684836388109545	2.4754675469232303	1.84748	2.76876	3.370190266694355	1.838026727803365	2.38542	2.85605	2.189727892424445	2.96261	1.77838		1.78419	2.4256837310159103	2.59084	2.171777844308025	1.802997216091485	2.369340045351525	3.048904896005035	2.15374	1.83783			2.92599	2.183920432749045	1.885760983915105	2.10787		2.56864	2.6660747584895947	1.7780594157653549	1.95158	2.43919
O14862	AIM2		2.7735						3.58355			4.65477		3.63599						2.58334			2.50777	4.01895							4.28083			4.60038			3.8621159934019103										4.62254
O14874	BCKDK		2.68846	1.86156	1.03596	2.4827202981227847	2.115614644648185	1.2670077070825265	2.4077	1.95694	2.0510091722318453	2.37875	2.11451	1.87736	2.066653418338165	2.7762	3.4409423322809447	2.28526	3.06513	2.80156	1.49316	2.97256		2.75737	2.7604348438313497	2.49575	3.71201	3.7759903552788296	3.05303	2.5961897012536497	3.14673	2.725517793776535	3.0442346997519447	3.44321	1.60537	2.812738898978655	2.0042585303447598	3.2136667929087297	3.553596044420215	2.9490498054552248	3.7386919936275254	2.86104	3.500804351925325	2.48304	2.03566	3.584280751297735	2.41958	3.2366771358371897	2.448102053554665
O14879	IFIT3	2.55292	2.94237	4.211619594512644	3.289093715758595	4.04697	4.1291800178594595	3.699071985299665	4.285601271734145	3.588341828132315	3.76875	2.819368719293955	2.59994	2.3820970295360446	3.09107	3.2978991640378803	2.9655469494661446	3.44811	3.7590652368982598	3.1521956476725252	2.90133	4.3001706627418645	3.431052638846735	4.1387397194011655	4.38681	3.68299	3.77609	2.474944070031905	2.35806	3.75474	4.23582	3.622811016196735	3.20787	4.02643	3.447746931852265	3.914277200031685	3.09578	4.005789640913594	4.511960563826134	3.876458252791115	4.27383	3.535788954440195	2.747881760900075	1.0751253845289765	3.57078	3.480006727669525	3.191355768367945	3.3551943782266003	3.0125873882701253
O14880	MGST3	3.2255919363899253	4.90241	3.978204069670655	4.602549962115665	3.715944137264555	3.885003208050515	4.286036704133686	4.907056299505035	3.5112434274503004	3.1548464693630347	4.00921	4.00171	4.31732	3.375419074231445	4.0449	3.57453	3.376225273787695	2.834494101434035	3.005323742604495	2.35436	2.71895	1.17827			2.440381590829355	3.77641	4.563351866568465	3.07296	4.5566311834312305	2.89453	3.85726	2.04131	4.985150396830949	3.2095110208308597	3.5115	2.83047	2.24706	3.31145	3.42578	2.91112	3.93408	2.59452		3.205533226848985	3.00285	2.5510190340458347	2.197469224311165	2.2046
O14893	GEMIN2			2.136		1.821456758211325	1.8912102757520899		2.45201		2.29594	1.65605				1.87905	1.825184001803045	0.44868							2.33762		2.03149														1.8537847508114855		1.51601				0.300786
O14896	IRF6			1.0411811455742606	2.226962579533745	2.3493	1.906824385018655		1.5746836908055402	-0.226619		2.633737586390275			1.8151	1.059914202509209	1.387050859393565								0.529181			1.1550755322474755											1.06387				1.15294
O14901	KLF11	5.487900423289115	6.476021289780725		1.53955	2.99171	3.007196036794395	2.86415	4.93489	5.05387	5.522539840043825	2.81679	5.6059506657782645	6.039305686954145	6.16987	5.2657435550097045	5.41541	5.15644	3.83257	4.698668016976505	4.769313000303464	4.53952	3.59054	3.34819	4.11673	3.35705	3.70487	3.87915	2.9032	4.44297	4.36404	3.76586	3.48036	4.465754585848799		3.7971096825117803	3.571923310825685	3.891328716544785	4.03503	3.834346204911105	1.86306	3.146660736109745	3.140180639884205	1.93786	2.26753	2.72826		4.43469	4.349162188312645
O14907	TAX1BP3	5.44408	4.70345	3.96707	2.866354270576625	3.568326538990815	4.46938	4.137871743313115	3.832355902351355	4.60823	5.0392888494947545	2.6315304497465952	3.8808683328658953	2.741976631259635	5.027679904379919	4.583279515434465	4.05864	4.96802	5.061160329005035	4.772766807314725	3.9668226520299448	5.232838413590945	4.7274	5.97606	5.642871916829435	4.728095140912785	5.304208898335785	4.7671927906348355	3.601869186127995	4.70937	6.05571	5.220319139765075	6.011215437562675	5.431776919786715	4.739207656810315	4.84927	5.12387	5.06152	5.030216230283084	4.729068654243185	5.28783	5.3406	5.43294	3.663082560654535	4.47414	5.515377608953445	5.024773077886049	5.107485109743715	5.198678501030081
O14908	GIPC1	2.92114	2.5241308281879897	3.47916	3.20813	3.628544476734735	3.565142821713395	3.416440707146375	3.553654739100125	3.09922	3.97616	2.878	3.1878580437116604	2.6530006406246347	2.549766677499335	3.22613	3.2448050694200603	3.2320439621284747	2.79076	2.64644	1.65523	3.2667540281959546	3.12382	3.365667928637195	3.2197124730837903	3.151994625339375	3.71416	3.7510069668062496	3.5767669003841904	2.661649639194005	2.46685	2.730393462120305	3.3733951793814754	3.0836757040776748	3.5397469065048046	3.239565793210895	3.132268232686835	3.0631230101731397	3.40388	3.3568520403398248	3.697380905211145	3.386256876387585	4.055158796324405	3.8848	3.3591302734713553	3.369080098508155	3.257362242858685	2.867810392357415	2.7988819165536203
O14920	IKBKB	0.797811	2.14652	3.026322279610025		2.94039	3.001120332743395	2.364044908533025	2.50605	1.45725	3.0154084288275254	2.57936	0.93724		3.088174269640065	3.229708159511585	1.42237	2.624603350793635	2.764591359148375	3.04348		2.8943192462424854		2.169445666985605	3.598163401940415	2.59904	2.84537	3.25059	3.08753	2.49961	2.48284	2.722011449469475	2.675775018353855	2.9000695454504246	3.02999	3.01863	3.47917	3.581085678314455	3.833222414410095	3.24611	3.64838	3.05252	2.835480458696985	0.826817	3.28726	1.8922998118520051	3.03632	3.532816903159395	2.67383
O14925	TIMM23					3.65668	3.76818		1.45077	2.0436		3.60641		2.49567										1.41303	1.75451		3.02465				2.04647			2.40808												1.924752321903175		0.67495
O14929	HAT1		2.1528	3.5106693879296547	2.91818	3.833272696560575	3.4100572205257054	3.1160882195847552	2.3980832230148152	2.7060156637221198	2.44267	3.4771362768510903		1.03091	2.36102	1.521210528261789	2.55161	1.83918	2.6755075398409103			3.0468795773508903		4.621163943360785	2.6102187758301802	3.240392392835495	3.35526	3.4065878006004953	3.070780011529545	0.446842	3.08925	3.4216	2.796036939030245	2.605807426692245	1.528480496103985	1.89777	2.25045	3.9079823287624853	3.35496	3.885775462435735	3.32667	2.76285	3.016117539211585		2.64642	2.942025797441925	2.11391	3.32311	2.35634
O14933	UBE2L6	3.952758177332545	3.52139	4.948288380700335	4.578980880938889	5.050284762653565	5.400145836243845	4.672734687153355	5.284648722208165	4.500253557737571	4.945999258051705	4.6591926252661455	4.03073	3.8603125601541155	4.042783943224845	4.31815	3.854382551883585	4.153495870717955	5.29825	4.00075	3.091171285399775	5.315934295577285	4.5525618287981455	5.492039417419905	5.03394	5.450743550937576	5.17575	5.003705429825135	4.76019	3.866514817225715	4.59196	4.6186366886308345	5.28127	4.930424444624075	5.146538371756745	4.7278095190227205	4.265454349312719	5.6887656668322855	5.701560367624355	5.231525880730975	5.522416207235625	4.953787776509315	4.75517	3.084245744634435	4.88621	5.007450015137035	5.034206916120596	4.892794520830015	4.83297
O14936	CASK	1.86631	3.40087	2.86767	2.368840549531435	3.135552571869535	3.24271	2.8128486527255854	2.546660822121845	3.2241470771281797	2.246629586650565	3.344342660303335	2.4863	1.17722	2.49555	3.20594	3.6438492604993202	2.60632	3.181392856189235	2.792692628096285	1.85486	2.620783020833685	2.10613	2.7003574990165298	3.12222	2.6771000054167047	3.453792117116565	3.13353	2.954801177824245	2.891854381782855	2.9509	3.25095	2.86952	3.4794154133264152	2.94694	2.89921	2.34127	2.77399	3.0805743820473053	3.124635560540825	3.296594956236765	2.260918773682845	2.9679655361495803	2.79989	2.488779324418755	2.9251221704920303	2.7811505534321697	2.5543547389306953	2.370306763286785
O14949	UQCRQ	3.3197930160328397	1.1630569735710006	3.843019690208405	3.1184	4.825612293940085	4.42237	3.55145	4.068578194461985	3.8639	1.68793	3.15066	1.0825976602436984	4.01211	4.81317	4.182294559133529		2.5573	2.38085			4.27137		4.261281753403161	4.00584	3.62299	4.5072	3.42264	3.571908513419795	2.2684	4.11939	3.74324	3.94798	3.7090030959456053	2.56858	2.104941156354845	2.38358	3.91326	2.058733161138815	1.49116	3.948177141256055	3.93556	3.629471678082975	1.945461413146545	2.08438	4.01853	3.52336	3.777368413773475	3.1885
O14957	UQCR11		2.1741	1.96048			1.67588												1.32448				2.33297									2.9429		2.05491		2.09305					2.41238	1.621787178960615		3.7822			3.12092		1.59533
O14960	LECT2																		1.2352	2.03375	0.650005	1.9103887230126801	1.0326							1.54113				2.42454	0.842908				0.644682
O14964	HGS	3.239157100065515	2.63116	3.868465504985025	2.934317877622025	3.06516	3.7204246523705047	3.488589424270875	3.832655389543845	3.0171729073140297	3.705948892780305	3.3667	2.74277	2.53634	3.58917	3.5259076724905203	2.872942569773845	3.39127	3.52238	2.803638178826705	2.29898	4.05914	3.4228948102090246	4.48864	4.10351	4.37561	4.3447071635041254	4.116501141979089	3.945454769954095	3.245989420831795	4.0417	3.106199046440325	4.62842	4.093287123876189	3.903001058872935	3.955432763667485	3.76125	3.96763	4.257984144339565	3.94307	4.37198	3.943736815554375	4.41655	3.954424568148545	4.073407127666835	4.192513678834665	3.8149565882790952	3.95224	3.7794133276731703
O14965	AURKA					2.5757601165677197	1.8934	1.6164				2.99949																					1.49299								2.025972417728085
O14966	RAB29		1.19549	1.59273		2.17691	2.119326849019945	3.58188				3.43473		1.50967		3.39314	3.56434			3.51954		3.49861		3.573166244448145	0.674912		3.9085104387378697	3.690666090295765	2.90641	2.64357	4.11623		2.69137	3.38571		3.75725		2.21551	3.17206	3.77182	3.4881	2.3576343190676248	3.29273		3.604677198681295		3.38966	2.44303
O14967	CLGN			0.888761								1.50164										0.765157					1.81002						1.28526					1.84942	1.89001	2.81714	1.9829505174854851		1.98731		2.04671			1.21445
O14972	VPS26C	2.41187	1.8795149492169851	2.96081		3.245015052984545	2.630785543472115	2.8513374204388002	2.053509033406435	2.803532081512275	1.96433	2.136897898230915		1.39085			2.01942	2.220681769639715	2.60032	1.95737	1.00135	3.3600253232183697	3.4264		3.48719		3.14619	3.0894979087155896	3.1238883235874253	3.04885	2.76279	2.473906859432385	2.033542429004835	2.5473700813934252	2.46353	3.0855875341163603	3.10454		2.317374182275185	2.462517208797935	3.394427537357675	2.9033442742762547	2.3758416160081604		2.7046344678407053	2.71512	2.466388051838295	2.884614109573325	2.256933108593915
O14974	PPP1R12A	4.00811	3.16509	3.650065637766425	3.2933630302527153	3.3477101936291502	3.6722967825075647	3.5923934185803947	4.066925637547435	3.73642	3.955970733361195	3.296304064888075	3.46148	3.46287	3.866724826875555	3.56609	3.70458	3.5572436920586448	3.45362	3.1119818789025446	3.142162939610635	4.11713	3.585552849600255	4.016495086614795	4.066986658196085	3.95925	4.0564	3.28453	3.4455139957613854	3.43966	3.79264	3.63622	4.0775896369003295	3.72603	3.823897416559455	3.9183791990740753	4.230927226601515	3.8827046500043902	3.9824673935074104	3.934149293162595	3.962019629047735	3.921514771100755	3.92465	3.59515	3.885610238766895	4.18793	3.40343	3.987767183786125	4.03188
O14976	GAK		1.60441	1.76549		2.53221	2.637650195242645	2.327807648970585	1.686195658773155	1.61562	2.763565808248985	1.964276945268185	1.6725	0.905317	1.97612	2.048871576662905	1.59562	2.18742	2.84616	1.853983609636335		3.298828755296435	1.262139133008335	3.55455	3.313402458879495	2.80799	3.50862	3.8296449864594253	2.85114	1.7778327096267499	2.87124	2.548383456419195	3.66855	2.878585811783775	2.461749582419755	2.62836	2.5141710808853253	2.65413	3.288217206691285	3.21368	3.88699	2.899337791092655	3.646770291498135		3.204525332875985	3.570778688912255	2.71062	2.543943749256445	2.648612421600835
O14979	HNRNPDL	4.327247484664105	3.42231	4.3671014119484095	4.4368916145923105	4.14791	4.49758	4.13344	4.564169490460335	4.23321	4.5298	4.12874	3.72454	4.23426	4.2966583940213745	3.96631	4.016035518592091	4.08201	4.35356	3.308916197487605	2.574448533484575	4.594668314654905	3.9206784093448555	4.90072	4.400411399107595	5.14935	5.0311725067107105	5.11201	4.953095011516295	3.605366518398995	4.37642	4.281195731974225	5.527478307258065	4.62133	4.42579	4.299327867915945	4.730508586569295	4.79986	4.834064890072675	4.566294769497535	5.417766077216635	5.227431908362336	5.611889450290574	4.61145	4.962506787558345	5.09049	4.64121	4.3017759776456295	4.575582908923154
O14980	XPO1	3.23434	3.2108821236665452	4.404834089243435	3.57484	4.7156990391692055	4.75471	4.35837	3.7509102671236647	4.056101199371755	3.64538	4.6057958273893345	3.4402209690163748	2.25779	3.444887304944395	4.180978238118881	4.0569004433961195	3.6215962160404302	4.47631	3.03453	2.802560809855075	4.448210498692966	3.03396	3.7537	4.10886	4.1068275686512905	4.873147400492985	5.28635	4.4407106958977405	3.073334369605285	3.895	4.130571273946255	4.16625	4.30391	3.6453170683146148	3.61903	3.52306	4.807610672914301	4.72969	4.989079873997045	4.8772269507671755	4.7776798846277195	4.193162635111674	1.525503701650885	4.19577	4.533305231650475	3.96013	4.17553	4.031502511574385
O14981	BTAF1			2.94116		1.9343	1.5693				0.966756	0.396341			0.662584		1.36114		2.17664			2.35623	2.19344	1.071536091056062	2.5665695609659096		2.15012	1.5353522348589355	2.52516			1.59871		0.602057	0.165756	2.27857			1.18251		1.8646698376729698		1.60698		2.79097	1.07417		1.86178
O14983	ATP2A1					4.46982	4.56657	4.735599725883086	3.6932			4.24917	4.24558					4.24847				4.16882					3.96941	4.82998		4.20041				4.08458		4.60594		4.43775	4.1815	4.39855	4.02774		4.35074		4.65849			4.49477
O15020	SPTBN2	3.11747	2.286866387937465	3.736399582706245	2.59479	3.653488334210575	3.9433113614463102	3.890196778601955	3.675663036042375	3.47703	3.5886112707783697	3.66486	3.1716337370289347	2.686798216493655	3.4843769540391296	4.12476	3.67332	3.73998	2.6426585918823697	0.0596775	1.50212	2.643866236415355	1.986787086207092	2.721309699289195	2.43995	2.93356	3.298965521974975	3.328457257439325	3.05434	3.22411	2.45476	1.7790682623169851	3.526522216433825	2.9004907653241396	2.819034978454865	2.5257296458911496	1.75288	2.83373	2.99399	2.9859145579707898	3.46444	3.2577475198959203	4.0443141432761145	2.864417837255485	2.781784996027615	2.93819	3.15429	2.85852	2.1791656751358053
O15027	SEC16A	2.863521305862965	2.631793453656155	3.16147	2.41183	2.8782516516730547	3.325921274014855	3.0962756475067197	3.11984	2.8905174742665247	3.471490156578665	3.058127100390905	2.16478	2.415564160291065	2.3887185264155004	2.95363	2.932164068762615	2.8496307875909297	3.6911601496887103	3.0307200639540453	1.72397	3.7024208867286053	3.085225371683425	3.478618258633525	3.67334	3.7437333306132548	4.16758	3.791540343788895	4.06522	2.703776516606885	3.30271	3.44921	3.919582924529295	3.50506	3.613094563812245	3.52812	3.24613	3.654741065460625	3.6402501555440647	3.59378	4.14845	3.653172839223815	4.477317561010555	4.26316	3.5375083786128503	3.998137156077325	3.4753023309315703	3.605685890010755	3.63567
O15031	PLXNB2	3.12813	3.086781566214415	3.6549391269802554	2.68147	3.603142535017785	3.962675797135205	3.415550173173215	3.690075970179675	3.2442702697147148	3.48867	3.32303	3.105457316848745	3.2597763099677053	3.3850630364291296	3.7126125732525397	3.3506347163531647	3.5273045106317653	3.26756	3.0211804488856497	3.0112283529561603	3.1827	2.92045	2.81207	3.42001	2.2311149293644252	2.4112537414850754	1.59685	2.543835685021805	2.94954	3.68033	2.812334044523825	2.317094501386415	3.2956401768460353	3.027862735425935	3.40639	2.6608315257097503	2.23763	3.11008	2.392687513520645	2.016172409422905	1.92825	1.4807349183259548	1.16073	3.0025866657657003	2.7344	2.22886	3.0731650060551647	2.84286
O15037	KHNYN		0.815073			2.96007	1.55677		2.55895		2.53336						1.76083			-0.153937			2.41878		1.00715	1.13147	1.14715	2.07912	2.34395				1.85626	2.42736		1.11707		1.67013	1.5667802097049215		2.29232		1.4828056419150206				1.54027
O15041	SEMA3E				1.20405			1.02757	2.87425	1.93211			1.82922																									2.50837	2.54576	2.35531	1.8211505711677751		1.76976		1.98566
O15042	U2SURP	3.5005874374591848	2.6496590602503503	4.93437	3.82071	4.74389	4.77036	4.53715	4.62724	4.210484875731105	3.85073	4.7331857719667845	3.7268975821318753	3.43817	3.82537	4.44483	4.068973095097645	3.7886	3.804836539828505	2.5359416972327598	1.5079814134035405	3.79974	2.609387206179945	3.9226442960525754	3.67138	4.419352219185105	4.54431	4.611222043526785	4.342106948464835	2.3046134764553248	3.61264	2.9814194070092848	4.162115229480255	3.87538	3.786957094105095	3.3597	3.421838991137105	3.91297	4.077196947877485	3.97675	4.72207	4.16006	4.647046835597806	2.972553114435115	4.072789906816665	3.99318	3.819791234218475	3.5674696977484253	3.3268229909250353
O15047	SETD1A			1.81837	0.617433	2.41793	1.9684363211864948	0.9758330591244571	0.43489362506783497	0.964072	1.253265998236858	1.69686							2.89021			2.400362531029065	2.22033	1.8072826417839298	1.3440306335770114	2.144876219284855	2.31158	2.53109	2.53995	1.79633	2.33961	2.03471	2.6091596946246103	2.920401876455215	2.12393	2.05991	1.25294	2.59307	2.72222	1.465199706813934	3.09636	1.934606291059805	3.225402127951755	1.44943	2.4171211559033647	3.05024	2.13829	2.847383140533165	1.969913066392625
O15049	N4BP3													0.350824
O15061	SYNM								3.18722				1.28987	3.06572		0.803105		3.34423	2.46697	4.23696	5.246382875722604	2.44768	2.75966	3.31789	2.38608		3.07089	3.24192	2.647072651444285	4.080187991343605	3.85366	3.844225184923315	0.960367	3.51896	2.12345	2.8984342530393503	3.579860593055545		2.71154									2.963	3.066084900664695
O15066	KIF3B			1.5738538881418203	2.2761	2.85429	2.61844	1.22462	2.63282		2.9725552569707654	1.75885			2.45937	1.715246813511065	0.977856	2.18778		0.826713		1.7713		3.28794	2.67922	2.79932	1.3549828722296355	1.57362	2.25515		2.58661		3.2274216486181553	2.3898929626748098	2.8069751390214046	2.48353		1.8518250253640225	2.154982061618105	2.64809	3.212281727138075	2.7100025240509797	2.937743882048465		2.35211	2.611745808626365	1.52957	2.67709
O15067	PFAS	2.5151692298011152	3.0360656743250054	2.4435	3.107123380444225	1.8663	2.508430116752395	3.11661	2.72091	2.8296		3.56059	0.852726	4.529888373053385		2.92879	2.5125		2.31771	2.22394	1.89794	3.5966861191385346	3.115562050022325	2.518015697538635	2.80542	2.7197954301081797	2.3520031273782602	3.1954240067126847	3.219005589031825	3.3994351893882904	4.14971	4.043243444720705	2.82098	3.43851	3.2409022498548348	2.9081630444703848	3.601996422651635	3.6550210479979297	3.662823068654845	3.2401530034131003	3.749858576005545	3.56669	3.66272	2.96826	3.29225	3.306654863588765	3.1248559648478498	2.8220986734545397	3.6831478596553353
O15075	DCLK1	2.10017	0.916508																2.8041	1.70829	2.828937208764255	2.849308574354265	2.92837	2.84737	2.3086941292440297	0.845814				3.445834271711385	3.54564	2.62466		3.874913870870685		2.26883			2.0995				2.1621	1.40776				2.43635	1.57966
O15078	CEP290	5.86979	5.46214	5.928685059298575	6.294597178409674	5.24278	5.4512491321412355	5.34284	5.95849	5.8791	5.78683	5.25332	5.689131574415435	6.21011	6.22339	4.9572695000367855	5.996740773336516	5.887581778455825	5.681272801308754	4.610756716336136	5.21597	5.64554	5.4103	5.35216	5.37069	5.859886135895829	5.57644	5.1693858458687405	5.402143397486229	5.491790283308615	6.05255	5.238146882198571	5.509791104210596	4.233370140117505	5.52121	5.282524755296615	5.442177516017654	5.28683	4.885749982079015	5.730576491915524	5.11415	6.15742	5.5412705993097955	5.89167	5.3289029933505105	5.329935791396791	5.426827039552824	4.595337655514145	6.08568
O15083	ERC2					1.84885			2.81417			2.8363	1.6825		1.87936																				1.19924		3.22387			1.8861		2.54579
O15084	ANKRD28	1.5646339795425586		2.741613769595435	1.22457	3.32696	2.865700852244345	2.534440392211615	2.036456832557605	2.43905	1.69595	3.27339	1.89583	1.26034	2.1654391715835315	2.43593	2.41591	1.30924	2.02564			1.70805		1.01127	0.927205	1.20706		2.583299812252125	1.76667	1.7607	2.46814		2.83729	2.11583				2.34363		3.37767	2.759904765509265	1.782391561292616	2.66402	1.6879		2.161899842338055		2.11959
O15085	ARHGEF11			0.130408			0.00210666	0.574091	0.247288	0.698138	0.236718	1.33677	1.44248						1.3568660013898304	1.32321	1.35183	2.18814		2.1314	2.860894185168945	1.2111183857561652	2.79635	3.09183	1.1316221668049802	0.535707	2.08674	2.31951	1.074905437916252	2.48978	1.85174	0.763168	2.81788	1.07264	1.93121	1.6843274594024051	1.8878766865552499	1.92116	1.4481857185584799		1.99306	1.5336540053816399		2.2768
O15091	PRORP			2.67607	2.0608	3.235453113507725	2.422128602670815		0.715142	1.5249962283488354		2.740871703106965			1.45282	2.87439	3.37345		2.84282				0.728414	0.592525			1.3747573673964915	2.3149731528627653	2.26215		2.18094	1.62654	0.487933	0.635685		1.370850519933944		1.954467691344385		3.89184	1.46356		0.958221		1.69458	1.71131	0.822165	1.58137	1.9912
O15116	LSM1	3.6641006895888353	4.245676018619185	4.45218	4.60175	3.69796	3.6788978532625354	3.192074455793585	3.773348632014865	3.836971259493485	3.8338583227158147	3.97423	4.23918	3.7795360841279653	4.48263	3.3910339946133803	3.677184030156555	3.66333	4.035039925051665	3.7361889754162947	4.00141	3.987223262054825	4.145334077909755	4.53619	4.2401	4.76399	4.92283	5.88918	4.568932339337495	4.43054	5.52948	5.4213186221864405	5.295975828416244	5.09852	4.293117284320945	4.81565	5.1155795440114655	5.954591729655265	5.544288269022575	5.423117243754065	5.220674369305939	4.95306	5.6251346647472396	3.944562549032705	4.9333	5.3644	5.6996950424700294	4.93877	5.0968
O15117	FYB1	2.63845		2.42091	1.60505	1.36087	2.54392		3.14005		3.110046217854635							1.6387961788428802				3.091190387737085	2.90275	2.316948257849135	2.2663718904597703	2.18848				2.7132						3.547055279339795	2.522355866327935		0.62562		1.64175	2.38305		1.966172494138425		2.40068	2.94983
O15118	NPC1						1.97798								1.2336							3.10446		2.81852			2.24949	2.24027			2.17631	1.29268	1.82291								2.5777744977826904	2.41854	2.42723			2.96162		1.46891
O15120	AGPAT2			3.42519		1.92444		2.62205				3.87155			2.93513			2.25569		2.76856	3.02485	3.01277	2.60139			1.86889	3.5351686616773152	2.06192		2.87792	3.567	3.74173	2.29877	3.33036			2.73751	3.344770865423785	3.71313		3.64505	2.78599				3.58277		3.02525
O15121	DEGS1														3.50858	2.97376								3.14742							3.31034															3.03441
O15126	SCAMP1			1.10389		1.86806	2.4815986464373454	2.06661	2.09631	1.13808			2.25163		1.9145616737716449	2.1078		1.621239075083355	1.90698	1.6281601863667499		2.8597835261661197		2.33799	2.2066	1.62351	2.7511126915927697	2.839486602010605			2.29479	0.978159	2.702215834816185	1.62753	1.00442	1.99929			1.8798681969405249	1.090751745221278	2.36617	0.997666	1.68359			2.3891860606002853		0.852434	2.32207
O15127	SCAMP2	2.7270072773893252	3.64207	4.1670041351115445	2.29098	4.30752	4.312037229746775	3.98798	4.098812935801215	3.48839	3.7347727321722104	4.29723	3.842940283111785	1.11213	3.63572	3.91743	3.31894	3.792707172673325	4.4182566827645395	3.67461	3.40332	4.5432952975969645	2.336219256453685	4.53233	3.96123	3.8153543219536252	4.213852714260905	3.6365251397960003	3.445227869117805	3.4687943288299747	3.41593	3.8035001691338097	3.729991840633205	3.9637157237647296	3.65225	4.197104860753695	3.431517597882795	3.24681	3.676553413608095	3.757174959150265	3.967542332067465	3.4924868121628903	3.638852873353435	3.776184227350155	3.86671	4.3436484851151445	3.08923	3.726272536570285	3.3325154265340746
O15143	ARPC1B	4.532201667083955	5.640545086958294	4.784390892547195	4.10631	5.36332	5.58131	4.8276818040859855	4.683007631491875	5.259192771857875	4.53628	4.89696	4.701647485653099	4.0602176651041955	4.825956002159975	5.012855005731955	5.22888	4.91724	5.57792	4.926360335278605	4.477986252185575	5.683072476290205	5.024915536739741	4.9532058097904645	5.535696239807215	4.6089880945646495	5.33372	4.9517060089428195	4.75833	5.3184	5.30093	5.255939480156391	4.746839471614106	5.308210465509966	4.84699	5.3877717661907205	5.106358720908116	4.914884116999145	5.27861	5.272674625903029	5.57189	5.44204	4.936889256133069	3.52291	5.36972	5.23798	4.564980975218765	5.164565871940756	4.6042
O15144	ARPC2	4.444533575806265	4.890493067630169	4.939625375790705	4.08156	5.33198	5.277395128107565	4.747046243725295	5.2416290655823445	4.97128	4.676057096714775	5.26826	4.462709396831375	4.075797614020325	5.01197	5.142166104051395	4.73445	4.70187	5.3822	4.39141	4.4434	5.68706	4.75236	5.34244	5.59103	4.772234520643185	5.3851992544853005	4.88772	4.5975580066003054	5.13364	5.41674	5.11572	5.16369	5.26306	4.76669	4.9264972456658604	4.8049792788797046	4.91499	5.1415256080461855	4.91519	5.180987672044225	5.055167394053679	4.6911272573172855	3.3696921303833047	4.643369913572335	5.337493147872864	4.689037276768205	4.919788863130755	4.60909
O15145	ARPC3	5.63916	5.56981	5.89337	5.365728275648324	5.762270429243535	6.1749	5.85245	5.99236	5.62856	5.307276332046294	5.90288	5.41283	5.07696	5.751614571203319	5.874360577264831	5.4296531291186305	5.64107	6.129032605084465	5.56365	4.785185123157525	6.413975552813795	5.476160945687375	5.995772491869575	6.14865	6.036592060071024	5.74845	5.727833980658154	5.24704	5.8558	5.98653	5.8897473689414905	6.278813889070214	6.21393	5.627288728135316	5.947093642079395	5.88029	5.747455168551145	5.975632097049055	5.72438	5.882533971570735	6.15457	5.5707146744451155	4.4659	5.4059173962905405	5.95884	5.6876864291305544	5.73805	5.929468128546469
O15155	BET1	4.060147191264825		4.6049419262094204	2.23896	4.27778	4.5541010424236745	3.8402700934157954	4.339020289126275	2.7156970940286103	4.69346	4.63339		3.07161	4.195019080821805	4.3618	3.552782867434505	3.9678684500358252	3.37156			3.821830919782965	1.63116	4.679534151914989	3.6091048561249703	3.49728	3.4387755801764497	2.6144		3.07081	3.89531	3.35437	4.67728	2.91538	3.710238970463145	3.95005	2.88067	3.45062	4.47264	3.50858	4.63308	4.32857	4.5112146996218705	0.431129	2.978301930555515	4.304152579835725	2.995815621138095	2.73341	3.25185
O15160	POLR1C	3.052159897939755	2.57175	4.64317	3.9778322800835397	4.38321	4.779373861332215	4.29751	4.633173398113855	3.72129	4.26239	4.395816993840755	3.4046465454976254	3.12874	3.53801	4.16257	4.1222889486715655	3.8262100273021398	3.44877	2.74814	1.04281	3.412808877312545	1.779607346274686	3.906228020584405	3.9569274720062353	3.99264	4.460751634983355	4.223379954073655	3.70735	2.6904673739201197	3.52171	3.1427425385521053	4.23652	3.6824630797999953	3.86409	3.594832063281375	3.413734168081395	3.4892	4.11217	3.57295	4.53961	3.3685401146472547	4.66702	3.9754	3.736113108057295	3.908852948598205	3.36482	3.18256	3.5023497157586903
O15162	PLSCR1		3.01533	2.76442	2.3984240050154852		2.8566	3.145127348611795	3.8503397449758996		2.92448	2.06087	1.46706			2.55513			3.8609264727585897	2.29648	1.84822	3.33932	0.0915996					2.14047		2.7294122721357903		2.9016		3.244563516176235		3.32527				2.68403		3.11566					0.613647		2.74319
O15164	TRIM24	1.05576		2.3759683135072303	2.1540014100844953	2.042624572688335	1.922869047197655	2.5871250442402998	2.28861	2.02586	1.82671	1.558343535030845	2.07916		1.07465	1.94324	1.99125	3.19491	0.380432			1.85523		0.8874718932391176		1.952549449538705	1.1983970795208196	1.65929	2.09879				1.14615	2.72902	2.15223		1.3615468269123505	1.827858055694835	2.13771	1.48756	2.17936	2.80432	2.505937367450995		3.26293	1.6195260773055584			2.50938
O15173	PGRMC2	3.7748899638289353	4.11076	4.71592	3.5168495804312503	4.11825	4.45892	3.98373	4.768245402481355	4.211287167091076	4.413746501642705	4.06224	3.946617084913465	4.106951679977865	4.20895	4.645193546258015	4.45891	4.417109354749195	4.333816374669695	3.94884	3.819980204017055	4.851584168463296	4.560915413626375	4.659163417446105	4.900002378948695	4.709198128101081	4.6066631514860905	4.276438210378094	4.55805	4.934714086320906	4.97064	5.048097300649575	4.71195	5.243296140902119	4.73301	4.91347	4.580855268516505	4.442532234652541	4.791492532808985	4.259910345488385	4.3343	4.4887320101065455	4.7649	3.739144942214465	4.70811	4.500041257748915	3.912904441309675	4.848284881761885	4.341592480565155
O15178	TBXT	5.76318	6.76553			4.93461	4.743629664209655	4.67592	4.53294	5.65518	5.386781203634465	5.43875		5.00697	6.6678731621618255		3.61928	5.72825	5.853442228134551	5.47172	4.10277	4.89495	3.29197	6.911926018265666	5.710190154864865	4.0693604627249105	5.7308	4.68651		6.479052529300825	8.44879		6.6607	5.934698883214395	5.653151936995149	5.65925	7.32568	6.01224	4.97348	3.59941	5.19736	5.17406	5.035361794020285	4.910746337138055	5.02727	6.27856		3.76439	4.504875860640315
O15182	CETN3																																2.11669										2.21876				1.69786
O15195	VILL			3.64694		3.44656	2.355866915347045	2.506274706471505		3.06637	2.62977	3.20652			1.8013139827907951		1.20538							2.33981				3.34645	2.86085											1.85397	1.0645					2.198677470217135
O15211	RGL2											1.3058891516011706							1.96676			1.05017						1.63339		2.31836		2.41445		3.00711		1.35212	2.50388	0.983361					2.41239			2.36949	1.39047
O15212	PFDN6	4.9737	3.567851637875305	5.60851	4.98285	4.88418	4.8230139574388495	4.8338	4.61666	4.47647	5.0513629723225755	4.735245912604935	4.088777608738155	3.72277	4.79988	4.488505016921785	4.298671736951929	3.79999	4.617689613910995	3.7193279612617847	2.910360474396615	4.012733633868625	4.17896	5.285772625541044	4.5391440402152945	5.15142	4.658962076837325	5.549971169957836	4.5999950084478805	4.014892972335645	4.86989	4.8749129945034255	5.53736	4.7822661936377955	4.511063284872505	4.698881787560145	4.5394021421936195	5.636314507549715	5.309518204364069	5.30438	5.78524	5.256244265183605	5.76041	4.908560722162335	4.661342166089735	5.30794	4.96035	4.336009801169444	5.038016229458005
O15213	WDR46		2.3532	2.32816	2.43108	3.244786795005165	3.585258130938605	2.38688	2.07553	1.95418	3.135173937127285	2.27188	1.70333		2.53931	2.7059840124746897	2.307	2.385696283480195	3.24034					2.16923		0.867299		1.927633161078815	2.8945				2.255357453168255					0.454079	1.97297	2.46232	2.26581		2.29839			2.86013	2.20911	2.76301
O15226	NKRF	1.85962		2.84237		3.07908	3.139584052679915	2.630537179844125			2.39801	2.8208439657553948		1.98174	2.04072	3.8874	1.82956	2.99163	2.31118			1.54744		1.70654	3.4133		3.502292217122285	3.1125551376493696	3.54634				3.1449919669282247	2.887883842736505	2.00229			3.07545	2.54711	2.64459	3.6883370859287403		3.42679		2.87782	3.3897351769351998	2.46986	3.34171
O15228	GNPAT					5.265560756871375	4.915629621514465	4.24103		4.84232		5.070884417187569				4.89129	4.55647		4.22698			4.95781			5.02471			4.77179	5.141421109381016									4.53651		4.885705358496034	4.865512445114955	4.74085	4.59321		4.86399		4.18826
O15230	LAMA5	3.24311	3.2050153995234103	4.68221	3.543756782674725	5.196385714787535	4.99658	4.086581939657035	3.62775	3.56416	4.13682	3.242303799937445	2.915612622251345	2.992886479888355	3.4986	4.468362140981695	4.20675	4.1660385381201195	3.6822106364842497	4.13717	4.2966025403702695	3.779321427553955	3.88654	4.63788	4.240814368390005	2.9511401630862597	3.472304722506125	3.6745269261720397	3.498900891878845	3.774661246600865	3.6661	3.030307390085635	3.200373987779185	3.57198	3.2892822209148598	3.41706	3.024267866334775	2.9914060686529798	3.5457951805059196	3.436261302662545	3.4899059816225453	2.7393632170662903	3.826908369017895	1.848781749726635	3.1934624434508603	3.24195	2.70075	3.45813	3.70581
O15231	ZNF185	3.809496856852375	2.594665145772665	3.460360639458295	3.132915351241855	2.645005779242175	3.557817287113925	3.609653253858745	4.02651	3.490308922628925	4.076242141072995	3.46472	3.691681489140375	3.15593	3.66661	3.8605257721627853	3.61846	3.83783	3.15417	2.7773		3.1615677099140047	2.57239	3.562653195686125	3.49812	3.99073	4.0001726057303255	3.718089628283005	3.62835	2.55578	3.09142	3.190930013785585	4.450370199711735	3.426407813390175	3.543660591395485	3.522875900379125	3.47042	3.8649	3.789438094351035	3.572708294499755	4.089559650151605	4.155417549926765	4.588841634212455	4.71538	3.897636312768795	4.0529	3.822191594334205	3.63516	3.663309484293295
O15235	MRPS12			4.27597	3.6243	3.4339876162421996	4.388533113458665	3.51443	3.626263887610905	2.85903	2.43696	3.7775580258870347	3.96442	2.97092		4.227067374280695	3.5104977321045148	2.67636	3.615233610581015	2.57314		3.9777282947181503			3.73953	3.578236764686495	4.45076	3.905120625196395	4.220624632750335			2.90122	4.04027	3.675448558115595	3.0976360426260348	3.41416	3.756640662100425	3.823735491426945	4.221704655432195	3.855743286275265	4.52235	4.369466638229975	4.928342853503955	1.80552	4.00768	4.383	3.9251056903141297	4.08715	3.628297623040435
O15247	CLIC2		2.42217							2.53673									3.53296	3.03549	3.50337	2.82755	3.45185	3.170550775135365	2.217546623066165	3.32266	2.5368			3.9141889912715255	3.21506	2.977968759336615	1.663553193495755	3.11672			3.5812860269508198		2.70034	2.83975		3.15758				2.29457		2.64939	3.19458
O15254	ACOX3				2.97714								1.76753						3.1813910024676053			2.47714		2.41232	1.14256		2.6441994705501397	3.128498642960855	2.35874			1.56347	3.54548	2.81782	2.28437			1.08934	3.079805755260165	2.940517988060125	2.6582012952101497	2.326062581029035	2.20454		2.7556	2.10813	2.18453	2.824561012306675	2.988417310648595
O15258	RER1	3.68203			3.58379			2.76772		1.51289		2.54752	1.36687					2.5108	2.44354				1.600017335610537	1.53671			2.73835	2.72872			2.52844	0.980049	4.06513						2.56076		2.7492	1.4946				2.39916
O15260	SURF4	3.17315	3.364449871643475			2.75583	3.1335			2.7651		3.207107944997455		1.85281	3.768271619537765	2.31832			3.27049	0.938817		3.56445	3.27473	4.608459692141045			3.575142021125735	2.95878	2.86573	1.81131	5.05063	3.1014	3.37435	3.124633205888045		3.11825	1.90591	2.943129577469685	3.08539	2.278196218124485	3.10123	3.248022013338675		1.60445	2.85022	3.58112	3.36638	3.2977641415583747	2.194679834137125
O15264	MAPK13		2.281197081630995	3.19155	1.97476	2.839335747568685	3.657957462327425	3.094943522192565	2.780480340730835	2.811927687493545	2.121089770560545	2.936445068999645	2.538153736229205		2.462243022327375	2.5854021475556497	2.3600350215521546	2.095530202537505	2.940970587228075	1.605238496504875	0.141022	3.412553637161965	3.04986	3.83362	3.706181880549165	2.83568	3.78189	3.769433080239675	3.23614	2.51534	3.29702	3.40799	3.487755954221255	3.38078	2.759417749818555	2.324132576963275	3.27161	3.236916253482825	3.8001467649209504	3.1460787112107003	3.974829656954785	3.138476421275865	3.53119		3.5937146577884747	3.8026500514769452	3.0534754834157702	3.4141423191045996	2.587019124490745
O15269	SPTLC1	2.61552	2.882972290682105	3.856964453773855	2.23096	3.86268	4.00687	3.6639910111525804	3.218054950702655	3.60933	3.48887	3.638009381619685	2.991550833310625	1.97068	2.926190530749315	4.060650242140936	3.48089	3.7659025237556447	3.838617693101055	2.8419581092864803	2.57447	3.78294	3.14447	3.18888	3.798690584349235	3.259938327939745	3.96776	4.13162	3.932346657078275	2.828469959624125	3.46923	3.298866844850745	3.70173	3.1233234872386904	3.7468916275358053	3.05966	2.844855682960895	3.99261	3.874897230551995	3.92002	4.06583	3.89867	3.95414	2.804843617965105	3.44333	4.081441410895315	3.7132444884790603	3.667472977990125	3.0302710344815953
O15270	SPTLC2					1.42519	1.21979	2.59625			2.21962					2.95049			2.78783			2.0257			2.33399	2.12728	1.46816	2.640949560565755	2.8261182200516597			0.380139		2.68723	2.95115			2.25555	0.800004	2.25285	2.627947780986585	1.4372	2.05374			1.9516		1.5226504584335951
O15294	OGT	1.747985609248738	1.3008058105780431	3.2265296954524247	1.563967558977645	3.40387	3.612900446734525	3.026657149746765	3.020936535991445	2.75687	2.47323	3.092243151949315	2.650955576920505	1.535020065082355	2.277619187537095	2.7079170251126596	3.09801	2.475012903711815	3.0071	2.2378488473390847	1.691393419141015	3.589230169471545	2.33211	3.0369	3.22765	2.995608510423125	3.79611	3.7530817360090953	3.69281	2.4484502894736053	3.16322	3.2069944911559602	3.49821	3.514629368635795	3.06725	3.131796678934995	3.0059166864739852	3.183784561743595	3.674678533816745	3.70047	4.076557348679755	3.147438563791785	4.099440529620205	2.139175134382535	3.602743832409505	3.3745207940918602	3.2204	3.17182	2.67536
O15305	PMM2	4.1236	3.053942878686695	3.4581745526331753	3.57786	3.31834	3.16956	2.886537565479255	3.0066	2.46929	2.50009	2.6860019264159503	2.51823	1.8472633430257015	3.07121	2.856099176045425	2.780670822914615	2.9701001585503297	2.38291	2.59752	2.22393	2.05893	2.486685137430965	2.65238	2.8389472613029048	2.85182	2.4162	4.215408675549535	2.19362	2.55942	3.7444	3.77853	3.403156820180685	3.49469	2.593900457777205	2.5952087087261253	2.96797	3.9116317637893747	3.7052	3.3283276765355847	3.720950116934505	3.46238	3.6314292945879547	2.639882097945355	3.10692	3.908514370286875	3.203767913789185	2.5191885351668253	3.8722675619602103
O15321	TM9SF1	2.285650780547175	1.76736	2.40607		3.125052103209895	2.55694	2.11276	0.601725	2.942726871425625	1.435714036651255	2.37299				2.40106	1.73296		3.08282			2.3542		2.41346	2.646132819049515	0.6131268152994915	3.245217645653325	2.16671	2.75914		2.56294	2.2350539907463096	1.6861393102750801	2.784	1.64798	2.72711		2.36493	2.311045266333995	2.81942	3.08126	2.2528203724540097	2.087557991050985		2.6209	2.3071	1.25937
O15327	INPP4B		1.55584					1.1079258073794285	0.428941		2.450170433385935		1.58806		2.85928	2.420060077009855	1.8733128375581352	2.025949539576525
O15344	MID1	-0.0822145		1.6231384784180394		1.694606321385225	3.1541453912615953	1.93918			2.11541					0.8065373377824875		-0.0871614	3.05367			1.23657		0.964147	3.19777		2.18794			1.92898		0.86647	0.319135	2.20428		1.4900970019510948	1.97557					2.65502			2.6898		0.851184	2.94026	1.69248
O15347	HMGB3	4.054587321308935	2.5252691001273853	4.0267	4.163702750810945	3.4960298525830753	3.72989	3.5485236662765702	3.6298678542533995	3.6919045229657748	3.79798	2.92052	3.496553167159785	3.060714598814375	3.400086019507545	2.931267271340375	3.038665033328015	3.183743981546855	4.521817051666545	2.90336	2.3430251809616953	5.1882	4.282278775108216	5.846908765285235	4.973170724625745	5.79552	5.7944736250063045	5.802045956756681	5.23974	3.13676	5.32667	4.6554034498235755	6.7828046104449005	5.32773	5.1007954521878105	4.391241737023115	5.20385	6.11783	5.978103774408066	5.651895730044695	6.24912	6.0828388982409844	6.433389796382405	5.346630138424144	5.52052	6.055950163035815	5.64459	5.008124090090044	5.31104
O15355	PPM1G	4.62047	2.87922	5.32308	4.904555941786516	4.558884601733926	4.846856805149439	4.805534543101915	4.671059434064315	4.33876	4.614431959131094	4.844028467699539	4.228015413879305	4.379044795334315	4.41423	4.213824130507365	3.93906	4.19989	4.542017739785975	3.649438957852615	2.3422725911134803	4.526932940499515	3.579724134734045	5.137060808858401	4.38559	5.4642708152537995	5.12146	5.53713	5.25671	3.5198562912389546	4.83647	4.387610523267755	5.921510009587211	4.725406163190925	4.7167	4.50212	4.903616384558164	5.03599	5.27532	5.373939906992895	5.7588330873711655	5.3338934452611095	5.852126631740525	5.30171	4.8160812551638195	5.326106132326265	5.06485	4.63959	5.021990707679345
O15357	INPPL1	2.14462	2.4948183696087503	3.06569	1.29994	3.316192327301795	3.544016348712085	2.8074463896404502	2.2923934802487302	2.398923250530805	2.100730192116953	2.7720498707570203	2.2000531605009552	2.37042	2.45157	2.999663339622675	2.66757	2.4742943324529447	3.10932	2.510923778015885	2.8322956185447348	3.4295220171272147	1.7978669056568675	3.1573854764240448	3.55952	2.900660185300775	3.807387141156485	3.604882070617795	3.436243439500685	2.381597291852345	3.04763	2.91794	3.474795586959785	2.9243829924515152	3.05463	3.05623	2.53619	2.7072174973797303	3.29738	3.119206885468965	4.014850796027605	3.197743091455055	3.945120491534495	3.56334	3.176082516214305	3.24859	2.528644457161635	2.9281844019266448	2.963020726021845
O15371	EIF3D	3.02603	2.737542945563225	3.520741165310935	2.033185084148985	4.06217	4.0224797318820755	3.248797589359455	3.3083499363452553	3.3948598796657548	3.62388	3.94022	2.58358	1.95137	2.7817	3.48729	3.19756	3.20928	3.903331457520225	3.241269660686105	2.62504	3.80956	2.995023880542255	3.23957	3.6235389130230997	2.921083705892915	4.012278749227305	4.099496973456655	3.55044	3.262903103486555	3.46462	3.515069621120195	3.536975790657785	3.338573627641055	3.21762	3.069728981535645	2.803892894331355	3.46848	3.55094	3.42245	4.02688	3.63924	3.441996667705455	2.84675	3.3907470371121002	3.40423	3.4608951736981703	3.51681	3.0315399400775798
O15372	EIF3H	3.3689	2.66854	3.3058379256073147	2.7627799059939546	3.728847534888995	4.081537898835865	3.30275	3.22478	3.26898	2.9333469402220897	3.588362187804745	2.2759721772894803	2.8304582644529903	2.86973	3.36324	3.11099	3.2188968263883453	3.7780398158556903	2.9050959657266997	2.475073604340655	4.001376064057045	2.83098	3.9728875328081448	3.63274	3.58617	3.90539	4.01915	3.311443672820525	3.518972799421615	4.15157	3.25991	3.987537719456145	3.805657277380275	3.134959577340095	3.402552506728915	3.2905672425695354	3.76746	3.7662584957095646	3.53074	3.9392801879060997	3.85239	3.606621951468555	2.325932429169675	3.22426	3.979933753546185	3.362721038311935	3.65023	3.14857
O15379	HDAC3			2.0893795121742347		3.00055	3.01255			2.9918		2.73755				3.2374			2.46775			1.97573				1.6484081024678237		2.823362393721145	2.17677		2.19765			1.65757	2.53919			2.33436	1.2071	2.94249		0.633536						2.08614
O15381	NVL	1.83999		2.8122731286053604	2.84073	3.13355	3.54185	2.9099	3.3002562114330853	2.43621	2.31383	3.4315542835807946	2.82231	2.69005	2.6534	2.766309123057435	2.8251316264852298	2.13068	2.130150296691645	2.43865		2.1686	2.69738	0.970134	1.76147	2.9969997499495147	2.41665	3.088336955376755	2.89799		1.92656		2.4353136125085797	2.8844382218787397	2.489507225554155		1.58705	2.815531472380825	3.28315	2.526565015580105	2.811684634067145	3.05673	3.380614224035485		2.30228	2.5444545781311847	2.525356870867665	1.343794667830815	1.1001571509236505
O15382	BCAT2	2.89533	2.25318	3.174442742316315	3.1135473228305246	4.071335595122305	3.8593066883538647	3.691093195959105	2.88278	2.74937	2.0141140815555802	3.58827	3.122322326009095	2.5510166081096504	2.018380785844875	2.8274	2.663177955457585	2.317077576030465	3.08821	2.3637	2.2477831987661947	3.483597018436255	1.57458	2.79791	3.13208	2.610696146286045	3.66964	3.551593746796925	3.451166566388035	2.26068	2.66505	2.9982389436519448	3.00995	2.974821540655535	2.1722278884511352	3.133742111686185	2.304738818815705	2.99667	3.119103804510055	3.24771	3.432764580010935	3.4218629112623997	3.25081		3.29289	3.881569776275065	3.011795509903295	3.17268	2.59611
O15392	BIRC5			1.35183		1.32009	1.86234																												0.746487								1.12822
O15397	IPO8			2.25068		3.018536227387525	1.860634148363315	2.435911758499375	1.59359	2.381		3.03999			-0.246549			1.99944	2.8857841311285553	1.90314		2.577817817608335		3.1713526983585396	1.89305	0.264555	2.919316768290835	3.65798	3.052883316660255	1.566884820194965	2.22254	1.743313968670235	2.09075	2.529270814112075	0.462155	1.69397	1.8842	3.1271993943954453	2.781382800864245	2.755242491436955	2.6762148145470954	3.01484	1.337973163951825		2.628118138889025	1.9722728605407651	2.4128806145382002	3.172428315448565	1.88702
O15400	STX7	4.223609924110115	4.3813817651486655	4.3869930824502354	3.52616	3.80744	4.117302424325819	4.26817	4.757294619466205	4.708361539248784	4.85575	3.1556345071108103	4.028022128449315	4.526448491714335	4.16846	4.81448	4.16719	4.38312	4.927427767081065	4.50775	4.542240490916241	5.54013	5.318443079615355	5.461388410600735	5.44492	5.599051408783145	5.070807132451661	4.783636666125345	4.77541	5.546377686292005	5.53382	5.496942378188351	5.435368597393365	5.655474611048589	5.151251922918605	5.38778	5.820561957830375	5.211618587575835	5.488458549605024	5.312659498530505	5.3827596558315705	5.10196	5.195691612030471	4.165319559955065	5.18126	5.16611	5.160247902316025	5.1209094888888504	5.48578
O15427	SLC16A3			4.47594		3.64144		4.73281					3.57727		1.803138105883628	3.62206		3.26571	5.4513					0.872035											1.75614
O15439	ABCC4		1.1029937055477055	1.99377		3.24507	3.3095481019689146	2.000181611920945	1.34954			3.70826				1.454473242226045	1.48234	1.76729	2.0621					1.5454572621603049	2.02438		1.31154	1.4727		0.790106	2.43908		1.09833	1.940693777821785	2.29633	2.58394	0.963319	1.93579	2.30825		1.4892	1.42616	2.24915		1.65239	1.82962			0.329877
O15446	POLR1G	3.329140815054075		4.82066	5.245898277059405	4.130069548370701	4.806048413588825	4.40582	4.7607359937531655	4.84608	4.527234193518935	4.112701303153035	4.241197779228725	4.97286	3.8055	4.07433	4.692771481447655	4.01083	3.3914			2.129171048286455	8.00179	2.693485015992965	1.621088084936765	3.8765	3.28206	5.81459		1.55294	3.80556		3.077252426176125	6.98685	2.32524	2.15132	4.107903040019165	6.93439	7.10935		3.555575192252035	4.499468917637315	5.516200814976431	1.3470306422665121	4.683335852863765	3.2021298013734096	5.29303		3.225982516225321
O15455	TLR3			2.611796288011345	2.48056	2.700667182489755	3.1626372859676852	3.81836	2.03666	3.2449		3.90506		2.47936	2.12903	3.67885	2.660631318166125	2.27135																	3.49543	2.29676				2.82424					1.95736		0.993415
O15460	P4HA2	2.545574445659545	4.72347	2.8375300352974353	1.816122440630985	3.3616417197630497	3.51469	2.96004	3.96665	3.588859962986795	4.32456	2.905345642304245	3.748344967284515	4.2896708044539995	4.604966951178085	5.1413179134630695	5.085103151996989	4.73352	4.510005978273785	3.507521395743845	2.71723	4.05338	2.7989262189854003	4.321792405474645	4.092144906053525	3.22544	3.700891695726365	3.153672158271455	3.0031419826350447	3.372568989497225	4.21943	3.22144	3.2974224718784404	3.6987575318140298	3.7841649482907096	3.797761587871855	2.669864060253125	3.06662	3.619585298745085	3.19266	3.4203	2.938152595029065	3.217231704360395	0.325871	3.68587	3.339311916917845	3.05073	3.67044	3.20514
O15484	CAPN5		2.3768	2.76123		2.15774	1.90256								2.30126				3.4861235159294504	1.36169	3.0236	3.71443		2.195177496205225	3.351381930488485	2.884883390003555	3.029247357597805	4.393982706028815	3.9983925649861902	2.843195539004155	2.48537	2.59697	3.52074	3.1929651774587953	3.08383	4.40104	2.26364	3.67529	3.203774948916625	3.67424	4.132795312050475	3.681137401072955	4.47984		3.493962083119175	3.421850136060465	3.377402124929485	2.6248390747664097	1.97645
O15488	GYG2				1.35612			0.966707	2.14467	1.70247				0.751789		1.84357	2.81774				0.902361									0.310705	1.18474			2.56216
O15498	YKT6	3.483851747313765	4.01323	4.22891	3.37051	4.266558539528486	4.636680612832305	4.13875	3.93755	4.04988	4.007810799509555	4.18861	3.9652467516419048	2.70765	4.13981	3.9874490078102554	3.856604727490615	4.06849	4.87458	4.537579892271459	4.18045	4.725021547371375	4.4851441808695345	4.789542159259585	4.62423	4.47013	4.787278528552725	5.162190420863681	4.93726	4.33821	4.74079	4.5843742466577755	4.92183	4.98196	4.439508544758365	4.324547576748475	4.987480230965365	4.714501838389586	5.0495644376992495	4.98373	5.22899	5.08832	4.8832650268250255	3.5345	4.6726965149646595	4.933380869533606	4.271843342115245	4.676448314483595	4.184103424466715
O15504	NUP42	1.566410013860745		2.17719	1.85517	1.50114	2.7521776350848546	1.46545	2.4948952815749053	2.12565	2.22752	2.72661	1.97841		2.07082	1.01387	2.80739	2.58798	1.19335			2.50387		1.334589034398455	2.07955	1.0997747811894416		1.43796	2.46225		2.72727	1.15662	1.8494980413448552	1.853697921251585			2.4861	2.272078449267405	0.919938	0.596304	1.71131	1.8447	2.834343652927565				1.18674		1.98977
O15511	ARPC5	5.417119170749845	4.26522	4.61966	4.7612548111058395	5.141557467016614	5.388594616169545	4.56533	5.295499199566395	5.049898062907426	4.914466214986545	4.4668506015531655	4.544196782444629	5.100745703277735	5.621989006553195	5.19871	4.82045	5.173114916749579	5.03828	4.845920805683665	3.9857745489740104	5.633466394885735	4.409854154758834	6.180780554032641	5.8412398844182505	5.160940206137935	5.036243038102684	4.171507490556455	4.180055917167294	5.485850384590905	5.94655	5.132812458824735	5.83456	5.23277	5.0667055256660145	5.313656333944645	5.268948617974106	4.535619496905425	5.204347743819405	5.14836	4.939414607517995	5.33232	4.593127573414355	4.247552570895515	4.878658037503875	5.487891713322245	4.981943713999115	4.758137856506435	4.887035340685695
O15514	POLR2D	3.869968861630715		2.4833732283730248	3.467301896903825	3.723498731677355	4.0714381247877345	2.964485406905945	3.745530768792645	3.51984	4.138016829122305	3.2489777912219697	2.8497545785315097	3.4698380392329797	3.4251775659928603	3.08903	3.320436767809245	1.6050805201206049	2.9876720328215853			1.99354		2.8173	3.58595	3.93581	2.94988	3.79697	3.30971		2.0091	2.801511595258325	3.77801	2.58711	2.98789	3.23397	4.029482469685515	3.933299684085755	3.86659	3.7220107571202297	4.191896804782785	4.2235917247299355	4.120762874075565	4.70305	3.517413689296675	3.4925366432283953	4.02215	2.07408	3.051254268155515
O15525	MAFG																					-0.00231053		0.0917991	1.17758	0.477904	2.07201						0.884441	-0.216541					1.77296	1.82025	0.5623918374640365	0.998029				0.414502
O15533	TAPBP	4.420158585510365	3.885095949590885	4.91369	2.9453899142445747	4.82369	5.327985177722814	4.745954222256245	4.84911	5.034294514434585	4.54851	4.47408	4.25847	3.9438767392463197	4.3183	4.33108	4.33838	4.20471	5.177452678728676	4.888364106181806	3.824425475630055	6.00508	4.724322096615985	5.293794039337315	5.387212068315125	4.219719977140205	4.92789	3.832353774359495	4.46741	4.75336	4.36202	4.66473	4.08583	4.6446841396296605	4.4293287725578345	4.912215025177965	4.361280519442495	3.908125959106995	4.230943042472835	4.14846	4.373660824020355	4.666530100510715	3.280353414195845	1.3792083425382364	4.29871	4.614037203199745	3.807228567444645	4.302745803267255	3.945252869627075
O15541	RNF113A	3.79325		4.08271	3.2544725083884103	3.88541	2.79793	3.155572159920335	2.87173	3.80789	3.51343	3.71597	3.404802964756835	2.716528978038125	2.58613	2.36413	2.94175	3.06023			4.50488	3.92816	3.75052	4.21235			4.27012	2.28521	3.31639		3.89323	2.18995	4.293697518231195	3.66169		3.7642813675337248	3.40703	3.477234139660355	3.9194	3.1219	4.12351	3.081400750650525	3.8312940628389995	3.74478		3.553598736275005	4.00856	2.64876	3.52555
O15551	CLDN3	2.16496	1.37149	4.974201454406565	3.1461597157363252	4.41802	4.401178244795675	4.289087971285809	3.9137388032405003	2.238141159742055	3.469365740078955	4.4275659344661396	3.04142	3.13048	2.750429096726495	3.428872949329715	3.4937	2.02893	2.9448897686114046	-0.846305		2.77534	2.3724	3.6088651861834053	3.32777	4.310350386760395	4.5296	3.93583	3.31487		3.30836	2.6692663369051397	4.17666	2.885976966474325	3.25374	2.129028415963345	3.739474888562585	3.2646466853176648	3.8153769214317848	2.9363997688072354	4.652236024436645	3.968404956634215	4.713006318874895	1.82322	2.5361836346269753	4.530142473224275	3.3140348220517097	2.856195068524575	2.906912484991635
O25093	HP_0326				3.96531		4.738345116410115				3.14139	4.76627	4.10688				3.14393	3.69327			4.25124	4.1745	4.58696	4.68659	5.17743		3.14717	3.48008		3.9992124710992902			5.1464		3.62388				5.04691	3.90337	3.22189					5.219816968231595	3.42708
O25916	dnaB	2.13321	3.38585	4.81164	3.416757176997525	4.15401	3.15162		4.00738	2.72251	3.91301				3.38636		4.31682	2.76366	4.36021	3.33522		4.11473	3.2289	3.418927883344935		3.78875	3.739790089092755	4.32081		3.58458	3.47774	3.52213	3.93388	3.82687	3.47389		3.87005	2.20066		4.94904	3.87605	4.15565	3.77621		3.71771		3.23204		3.89836
O43143	DHX15	2.93419	3.123869383816245	4.231080577640785	2.9417613639421702	4.3650772103240705	4.48468	4.09799	3.4706682878299597	3.96633	3.58841	4.08104	3.16035	2.38649	2.93457	3.60073	3.5794	3.2348029029206398	4.526774407517239	3.214205434799045	2.50638	4.86846	3.471099099223225	4.202612603138284	4.588836493860885	4.28128	5.202785950750275	5.332169722784645	5.088729445006485	3.56169	4.63594	4.18791	4.68536	4.583846260528305	4.308885351677855	3.8865668936993103	3.90894	4.967398232567955	5.026215027113975	5.0081979376757655	5.3751	4.70637	5.32736	2.654440125149185	4.82488	5.074113330404465	4.45763	4.665891950340175	3.769570852528435
O43148	RNMT	3.698301954638845	3.07609	4.58919	3.657437967510385	4.880187002351169	4.84947	4.57588	4.420231523507655	4.2911680704301105	4.16938	4.7669567668019805	4.022249605106625	3.69378	4.23016	4.3917979784928995	4.56431	4.01794	4.17767	2.7370256835647853	3.90322	4.334130820132855	3.08869	4.365866507725849	4.082365771415841	4.64229	4.844858849651115	5.2050218278618345	4.48731	2.461224162578425	4.11616	4.24188	5.13231	4.6258177956643305	4.10783	3.6587703651814003	4.234347015111345	5.011461267079319	5.07221	4.720186595676665	5.249438686720895	4.7060760825021255	5.21555	4.148982599484355	4.46513	4.715568535960484	4.33934	4.178638960771745	4.228491009794094
O43156	TTI1			1.23566		2.0516	1.5857969210758833	1.95923									1.40461		0.371727						0.523129		2.35407	2.05046	0.757564				1.39073					2.45775	1.97088	4.04426		2.586232923825445	2.81241			0.739477			2.24338
O43157	PLXNB1	1.11333	2.00374	0.384165		3.1063	2.8000772909094946	2.24908		3.83189	2.03852	3.33715	1.26906	2.29299	2.0246540613421553		2.22214	-0.00206292	1.35929		2.30144	3.35324		0.682867			2.14472	2.27526	2.659213071142485		1.87289	2.39046	1.70032	1.80025	1.07563				1.7342	1.60911	2.261666611570095		1.89788		4.09397	3.44898	1.5342	1.61333	3.97642
O43159	RRP8	1.80559		2.8765076090240598	2.76186	3.244987852346825	2.535086312095955	2.2246828610122353	2.394493535390985	1.51784	2.48845	3.10667		2.1527366428525854	2.68937	2.83492	2.91994	2.07961	2.671893611598085	1.64057	2.170204936018285	3.33355	1.37944	2.50324	2.36063	2.536470453693315	3.796230590392205	3.28896	2.9174271510191447		1.67288	2.017369740005115	3.2603599079050998	2.637019408155075	2.96387	2.32005	2.582608283287555	2.813560197162115	2.79957	2.93272	3.561261074352935	2.57702	3.1939292493097398	0.133162	3.093376604901985	3.1618800150133097	3.0676815939184197	2.9558294101062597	2.59784
O43169	CYB5B	3.2584	2.922216552018045	4.6190142618144545	3.0949	4.221763386417095	4.7380934834299655	4.19389	4.62231	4.25841	3.575426782102455	3.4587	3.470081642249035	3.0096778597059597	4.3578	4.527183479158396	4.23942	3.0987701138934147	3.8909759298840747	2.742826134937775	2.851610653250895	4.20794	2.421640781652155	4.252880833268556	4.084046769845415	4.06265	3.941184419142295	4.043137512722275	3.8098273318498554	3.85164	4.17402	3.89007	4.16583	4.1045	3.4765056322915404	3.404859052555415	3.5446674124581348	4.005177321654665	4.06121	3.83626	4.45491	3.9933713034894303	4.291776420985275	4.20257	4.047042701448145	4.35179	3.2860553178962153	3.62144	3.97847
O43172	PRPF4	2.42688	2.5857185151526947	4.0444781397030205	2.54586	3.98913	4.2351	3.7586074208806153	3.41203	3.474961317313635	3.684770656248215	3.797680539769495	3.33076	2.68124	2.9693838705671203	3.69727	3.52925	3.296286699409095	3.8243273493643297	2.7387	1.58779	4.083479112925275	2.991	4.141652838913075	4.232533727803065	4.41641	4.52101	4.76017	4.3661218114041755	2.7905196252397397	3.46724	3.642488843124105	4.4877593674978655	4.0334924093979545	4.09491	3.62255	3.150732600676945	4.339854910393165	4.53742	4.36172	4.985556067441115	4.23476	5.04504	3.04709	3.9896708172972097	4.229494607099675	3.60866	4.053706260599595	3.500360453311695
O43175	PHGDH	4.767573018257449	4.16655	6.82668	5.49328	6.548743055283104	6.865041774596535	6.57884	6.20608	5.386357887829125	6.0133049033924095	6.529991384578345	5.14664	4.871331499044745	5.230536481282041	6.12411	5.81191	5.930022262377721	4.984751963417345	3.867784648071015	2.8698010162141854	4.99346	3.6792657544997347	4.852434961576715	4.66276	5.329847456936385	5.3987077705854905	5.624791035509816	5.308855627611161	4.11142	5.10676	4.761070740401459	5.677272455022365	5.149092452117875	4.866926284990624	4.52324	4.661479415053675	5.275030399494675	5.440472389924275	5.273130241215255	6.157	5.26598	6.12534	3.9170984513552503	5.04198	5.126899652832035	4.926094552157455	4.791812359345715	4.788
O43181	NDUFS4	3.8526905987121305	3.215505652580195	4.30234	3.67278	3.939890383704915	4.44618	3.9257	4.069451790157295	3.685663903778925	3.85223	3.2093583555006697	3.63564	3.662884316533245	4.51739	4.00881	4.3317553783511755	3.960523253707545	3.1948886555139397	3.5135551471864153	1.06257	3.361136684023995	3.04436	3.899454121738545	3.74793	3.66875	3.467360017352995	2.68411	2.327407081724535	3.53741	4.15739	3.7691	3.35019	3.8232626342260447	2.62615	3.635640860893025	4.58783	3.4961752123994447	3.773908963699065	2.504593761497615	3.098152636260445	3.38595	3.3314980819027697	2.31013	3.4857554532465302	3.947792160604425	2.29142	2.892164750792105	3.9950189478596654
O43187	IRAK2		5.49694		5.329672496067605	6.48472	5.84967	5.0919568546425005	6.50433		5.18168			4.70714		5.39533	4.370745001182325	5.11051	4.49121	5.41322	4.64941		3.68646			5.14484				4.471618871978425		5.84489		4.62476			5.37959	4.8833	6.30277		6.565038157962135		6.4987		6.17128	3.36384	5.75814
O43236	SEPTIN4	2.233235351590855	1.78681							2.68695				0.420996			0.263769			1.953118015842885	1.98048	2.671601834054625	3.08517	4.14672	3.99519	2.82684	2.3234			2.8394	3.28945	2.2816253523474352	2.69564	3.068678554088495	1.4951662620902506	3.38263	2.760811052931155	2.11407	2.94463	3.15027	2.29974	0.948595		3.60502	3.60637	3.41566		3.32533	3.24449
O43237	DYNC1LI2	2.65866	3.011269589378765	2.53146	1.95984	2.83321	2.929735548985695	2.6931145608730747	2.755077775159875	2.3117468503709953	2.9876	2.51032	1.508304454525855	1.194430384393853	2.6606726384241197	2.6094853647060647	2.9497215856677297	2.906678279576135	3.48942	3.33538	2.299724700816215	3.668523876461275	3.66948	4.26304	3.67147	3.564898467962655	3.559474516219685	3.2516931195940346	2.826121583516735	3.7137305036300203	4.118	3.774694341650215	3.8694977476177703	3.8810389031359502	3.443253758667335	3.45511	3.6363697277173754	3.3952904434046998	3.72489	3.4783894102213253	3.86728	3.57454	3.9998512358241047	3.532801912226975	3.426644441050275	3.630868630891225	3.00361	2.96627	3.4237540389459102
O43240	KLK10	2.65227	3.33196	1.86582					2.900221482570395			3.00176		3.102250256331675	3.23453	3.28926	2.92215	2.78463							1.69778																				2.36761
O43242	PSMD3	2.30716	3.26841	3.2142280752238452	2.568215603220045	3.669695285465815	3.5799600504099303	3.150740429423065	2.8504	3.09913	2.270666537098655	3.744704369687375	2.81267	2.479634696512895	3.26932	2.952316841927755	2.964527252840865	2.7107785297847453	4.208313325985725	3.071464608749575	2.219136215706715	4.118221493952405	3.08772	4.19475	3.73824	3.03358	4.650031533838365	4.8709441058142655	3.9956324309205105	2.996145714211975	4.20171	3.97107	3.7751896525093347	4.1201733886303895	3.215347154337125	3.4370598446247502	3.238724173886265	4.106876657822745	3.9052	4.24906	4.204553021760249	4.212706938039499	3.489024793275515	1.65873	3.86634	4.5310108113430605	3.69474	3.733049937440025	3.33452
O43252	PAPSS1	3.10441	2.7915879851509597	4.09761	2.94793	4.33708	4.39249	3.872651334351585	3.54287	3.73832	3.9732695030429204	3.8023648373342103	3.23979	2.27952	3.484691444206215	3.764335679604375	3.704121320809545	3.4522325495114803	4.424236780758685	3.13589	2.4752416339989898	4.54147	3.30153	4.577785000490655	4.31676	4.147613119221115	4.71557	4.821669701821316	4.53359	3.3871950346217448	4.37355	3.7526399475680052	4.49996	4.441168170652775	4.132164983350879	3.90666	3.593467027794245	4.59623	4.79978	4.488068736347235	5.00141	4.519566781774445	4.93237	2.79151	4.3157	4.4591711482940894	4.338971257593444	4.2654025041106145	3.67002
O43264	ZW10		2.41266	3.088092696464785	2.1895	3.32373	3.2734102114163948	2.68621	2.737	2.9837620368662847	1.8880364955690698	2.936295116262385	1.919532526069525	1.5549	1.32853	2.7934148530996303	2.286249466563835	1.9513725245658402	2.60157	0.9329204599750125	1.82238	2.4915267317239103	0.8871852500760845	1.5900654483595251	2.88279	1.88024	2.921812956041575	2.901756471286005	3.128815488519285	2.97554	2.84874	2.31051	2.5418665464818853	2.443	2.90815	2.07091	2.362055932367845	1.499171255248988	2.04566	2.59441	3.322936584606505	2.03256	2.52332		2.47755	2.5307167908179897	2.065331314522045	2.7012006685928247	2.38642
O43278	SPINT1	4.845989809259734	2.625188029075815	5.259065589068075	3.9993710454612703	5.0548746949257595	5.1801236431195505	5.096779159407625	5.1609908082897356	4.776505986734746	4.69129	4.858220830327985	4.63202	4.6182814163173305	5.083939947329505	5.20299	5.08814	4.550781234726214	3.319333879976985	2.73408		3.678635920249415	1.6804425154453786	3.651905267336055	3.4274889417990853	4.04289	4.2002090399070955	4.3212	3.6892	1.842301954496615	3.23649	3.3135755948577197	4.171945146144865	3.752790232226885	3.34803	3.304738290448585	3.673628701741195	3.934780542779145	3.65976	3.931469570128895	4.420280405720625	4.3611	4.719665049828155	2.20073	3.8925372075454554	4.16243	3.78949	3.55983	3.1418390946969748
O43286	B4GALT5			4.76901	2.98383	3.24544			4.47462	4.46769					3.4895231659708053	4.287565801146799						3.35913			2.75386	2.54646	3.92592			2.70605				2.01227		3.02991				0.97442					1.59035	1.57706	1.4121	3.82845
O43290	SART1	3.280489430236435	1.569956470568635	4.062387478726445	3.48838	3.29904	3.792014548629195	3.42315	3.73391	3.25446	3.65143	3.7289305745553047	3.01045	2.696691055377145	3.474670465494445	3.3615424790830852	3.37233	3.01238	3.24351	2.3477	1.08073	3.309583958248565	2.424056747655695	3.6101003434266152	3.4738430264442997	3.8313	3.963185703734915	3.83554	3.776278980532055	2.47905	3.2279	2.93987	4.321012287282345	3.138889080114245	3.496692645296685	3.434939782035415	3.372255757188995	3.8072	3.726477673113175	3.469521160147695	4.238269712841175	3.7727749515190103	4.4004109469863355	3.768659010656145	3.54824	3.88485	3.3130535950563402	3.58605	2.965882091493095
O43291	SPINT2	1.87571	1.96247	4.181645610384065	2.21503	3.531274396125885	3.2199732625793898	3.496945875819525	3.2549	2.85644	3.122422882832115	3.637552947033515	3.056163276334105	2.5088499475358903	2.9586250157690452	3.308352959781245	3.112454715781775	3.120360513214785	1.97608			1.5982		0.540072	2.335256217931115	1.8157692861622379	2.851319945201345	1.7044117933551601			-0.446813	1.83324	3.21195	1.82639	2.46795	1.328063143942361	1.195293393705655	1.017795411522638	2.402473317237495	2.104005141811685	2.96787	2.48764	2.7108360771892004	2.35085	2.6693780895821098	1.514791592664475	2.68137	2.4800222128880103	2.00661
O43292	GPAA1		3.04293	3.2101908592435198	2.64356	3.57683	2.563656311525015	3.54394	0.86891	2.802680062084865	3.06555	2.80628	0.892021		2.001627094306105	3.68288	1.94813	3.23186	2.33162			3.20243	2.53133	3.74555	2.78332		3.617151144967445	4.085602416160835	3.52272	3.31535	3.06543	2.4279544791180747	2.6041750120704847	3.531177755775765	2.56718	2.7647	2.28548	3.49823	3.3244251170354646	3.72178	3.8739338565388346	3.85875	3.65089		3.344438977593415	3.64754	2.685043614815775	1.930539606240985	2.59387
O43293	DAPK3	1.83586	1.8605397375662316								2.21226				2.00212	2.9791	2.426		3.81192	2.71531	3.300095009489465	3.74181	2.94266	3.25062	4.061289148336045	3.17825	3.1546611243859246		1.45605	3.19231	3.42742	2.88264	2.67086	2.9290496469227447	2.8086	4.0335360318324955		2.30357	3.119817229754085	3.238038097340225	3.411195013491815	2.40026	4.13806		3.34097	3.11286	1.88178	2.34829	3.47764
O43294	TGFB1I1	4.29895	5.23972		1.8122388442459352	2.98893	2.9767213620631248	1.8557518055901148	3.9834789265600703	4.205632893604379	4.06243		2.37828	3.3150363951620854	3.43691	3.814265669166735	3.6702714209282252	3.882014313056175	4.67461	4.924139804998645	4.99038	5.509724136472995	5.168842379542509	5.54889	5.753501820049895	4.5665	4.969180328356854	2.8559507405993747	3.478755986142305	4.99254	5.29227	4.698023469031895	4.364371577739075	5.021076936496961	5.139431378961415	5.36077	4.976260819127765	4.02068	4.913182904874005	4.53828	4.567130697681285	4.18908	3.4261951621562847	4.906388771607585	5.033477040272064	4.80236	4.423056332765485	4.744630353507525	4.68433
O43295	SRGAP3			2.943489220261625	1.952652422633235	3.30834	3.33881	2.838354843176125	2.70474	0.476215	2.47016	3.015286913281375			0.834639	2.207021155440275	2.701267143075315					1.00288		1.79474			0.949037	2.99395	1.58133												2.47815								0.982993
O43301	HSPA12A	2.58654	2.70706	2.52974	1.97426	2.288956559655185	1.8986520343989999	1.4572882657209951	1.8769091907096849	2.55383		3.08696			1.92204	2.70151	1.9665707039992402		3.538984729456185	2.8540591415726553	3.286292908065255	3.696700145727055	3.05126	3.06948	3.41985	2.68132	3.428569561716575	2.9402	3.01567	4.3217987438295555	4.79709	4.3991885210120305	2.96786	4.556679285610455	3.21183	3.081450925724035	3.49256	2.94619	3.589256207288155	3.427723282718425	3.350099317882085	3.18977	3.09306	3.40084	3.37483	3.356600308579745	2.316705619852245	3.558492826245205	3.316535600437965
O43303	CCP110																									1.83805		2.1993	0.984835				1.94548		1.76233	1.58983		0.700664	2.728	2.50713					2.558
O43310	CTIF			1.96819		1.34682			2.10788		3.45575									2.03117		2.44432	2.20048						2.26962	2.48192		0.22415290878901778	1.50438	2.72207				1.4682	2.94784						2.0258546356687503			1.2824	1.71691
O43314	PPIP5K2		2.19772	1.46273		2.5688267538069454	1.81563	2.37339	1.72192		2.000610197162775	1.27161		1.89666	1.5103729897208198	2.88113	2.98541		2.66578			2.229067453755075	1.5194542705732241	2.2101799117420198	3.082311661894715	1.63009	2.5962622519206597	2.43974	2.108608065252835	1.08477	2.55928	1.94189	2.341343862344565	1.0135460160577365	2.61058	2.31774	2.09613	2.19725	1.7747120312157598	2.19136	2.6864948353925397	2.65418	2.0941149590496053	1.779099284980306	2.234212026080825	2.90382		1.6158	1.1210118018169999
O43318	MAP3K7		2.815105957679135				1.96992		3.11896	3.23807	2.04695	2.22792					3.70086		2.736957929503585	1.454626940612475		2.02749	2.43328	2.2387850358231702	2.500740505710965	2.81398	2.8737857599799153	2.1193962743974453	2.56543	1.90472	3.02462	2.8595793539427152	1.6016335202633485	2.348875568737375	2.36929	2.47669	2.56857	2.797044129049505	3.11193	2.211913580099195	3.1244	2.27042	2.954164466395635	2.3486873758688054	2.407928877698255	1.55343	2.801490703704565	1.676123139429945	2.21843
O43324	EEF1E1	2.84073	2.554440723392055	3.8468617480687053	2.676928438851215	4.027027847455635	3.9346180672564053	3.58994	4.197236081098115	3.328821355934995	2.9763369000079347	4.089377355636845	2.36579	2.650540441658295	3.222104085439925	3.60143	2.70584	3.100444994290405	2.94926	2.0818471307869997	2.29822	3.68541	2.658810601923745	3.862798936025235	3.531029065139455	3.83772	4.175451583354805	4.271738189249065	3.65357	1.9215951970476455	3.79883	3.86473	3.910179217115055	4.0573018822145155	3.017563335796305	3.37055	2.46036	3.87772	3.66996	3.60707	4.3523982691804655	3.68909	4.055601652770265	1.83782	3.81397	3.5920447939290296	3.0706	3.748133331241425	2.7355
O43325	LYRM1			0.566143		1.087965413901587	2.1553404149374398		1.77392			2.49463	1.40018				0.420415	1.05996																		2.27429	1.11751
O43347	MSI1																		2.78713			3.000636025273155		3.36495	3.116645175762005	3.360294788258675	2.9245088230471197	4.02739	3.809329378490585		2.92194	1.74129	3.256782997200285		2.03125		2.46482	2.933914377691345	3.998571655817995	3.7760147331134304	4.42512	3.4563416632968247	4.219235417528625	1.863173777761724	3.69676	3.32444	3.1776639194569647	2.5951592109522448
O43353	RIPK2		1.51861	2.91914		1.59926	2.3575515041776347	1.82524		1.72808			1.99563			2.29173	0.7552913039162316	1.03674	1.00588	1.8187					2.33048																2.56131
O43390	HNRNPR	5.188597337914545	4.370371234942505	6.297560609123365	4.97134	6.08576	6.31234	5.921176660663095	5.64763	5.47069	5.704201075378805	6.008394087019945	4.9860285440888905	4.607278403828465	5.49104	5.736384268794905	5.281144362806675	5.4746931464199395	5.272945086276151	4.3274051495256405	3.276471747716355	5.583926453932349	4.409800441820829	5.68617	5.404926142301845	5.526074139018405	5.583171853469525	5.99528	5.54289	4.35955	5.19173	4.845226102232415	6.023294001624505	5.451290358067915	5.291659667976136	4.814168328953659	5.09202	5.758227879981475	5.723635343898385	5.63729	6.14562	5.62332	6.22786	3.8542837753933403	5.35284	5.622021552964435	5.25715	5.171600607499061	4.995606997080105
O43395	PRPF3	2.95311	2.557889948509385	3.508079332916975	2.973205187410655	3.702100773542085	3.99486	3.6161	3.705575591157505	3.38637	3.650260321777215	3.51927	3.2129249098663797	3.246305808561975	3.41039	3.3392068991119253	3.30076	3.18811	3.38303	2.8798953127776503	2.38226	3.7881108433826505	2.8319	3.9928201908771097	3.80816	3.8025022675684097	4.280942840268549	4.297717566637945	3.908961590109045	3.0304128697021397	3.26903	3.295777150794165	4.4549136035182855	3.592412097630225	3.714455394679625	3.221300076889725	3.5649763440075253	4.34579	3.99721	3.97999	4.54913	3.9481934594480546	4.443910038059711	3.4275968912737698	3.532393595570785	4.197227098660585	3.752505655355545	3.9135220949942697	3.386827564363185
O43396	TXNL1	4.743157121495395	3.798716746200605	4.81296	4.80005	4.40285	4.699611620169615	4.65934	4.22213	4.25865	4.842130970630254	4.547241191245655	4.422901002776795	4.05519	5.18945	4.71029	4.125431231386595	4.55481	3.788432483045535	3.205307670954215	3.32377	3.69541	3.452785174368265	4.37359	3.6181673342170253	3.5529518040229853	3.395400704584625	3.7990872393350053	3.318962219451575	3.86539	4.45603	4.244	4.121752632302865	4.29336	3.817155570981375	4.19072	3.9910552893739446	4.11019	3.782182888148745	3.87863	3.5271077443589203	3.887411761656265	3.431364791945565	3.6455701723865896	4.0227520228106695	3.870551884817985	3.968142296527015	3.43638	4.11853
O43399	TPD52L2	6.1125218420424705	4.750807881957879	6.10941	6.357901593892555	5.35749	5.7903969057175555	5.855460695032965	5.98121	5.681873933879794	5.635393584644245	5.52335	5.82592	5.761138655245845	6.24392	5.790869215294466	5.550841407360995	5.513103919544125	5.079441451191846	4.76386	4.305998795714685	5.784483198495825	5.243866081977445	5.72645	5.3200206341789595	5.8483	5.518	5.52422	5.2432960774254695	5.3166085007488295	5.60715	5.4198266716659695	5.98172	5.59052	5.151501824166935	5.432433425469435	5.705697468630754	6.0678133539286545	5.830091849913639	5.875455777284911	5.738725601716675	5.953544602452816	5.71577	5.62891	5.27815	5.94612	5.733431650704465	5.52828	5.85336
O43402	EMC8	2.205473662788275	2.53027	3.87095	2.99001	3.59697	3.31985	3.9576198184478955	4.019506168370995	3.657429647324035	3.416123989087385	3.639	2.95158	3.2523636107837497	2.55798	2.9156323269024096	3.37164	2.998340644677545	3.18673	2.91927	1.97463	4.038341559195355	2.87996	3.589116451704185	3.66397	3.8305	4.3028476868094145	4.375422140692555	4.259634235696535	2.81649		3.799882897160045	3.669552064778665	3.5926559742422546	3.74521	3.52341	3.7516322907566853	3.9362415193443896	3.8156497724012546	4.0062	4.49331	3.6453742454346747	4.47847	3.373000861497985	3.915558589678935	3.83749	3.8048617931292847	3.8762106274239603	2.447911612014975
O43414	ERI3	3.73444	3.519872908279495	3.918871848156425	4.60379	3.991999195831375	4.0672	3.45952	3.902410827241705	4.09814	2.9994216110064498	3.6697527172663698	4.061920037949919	3.874112329686795		3.31835	4.055199906264825	3.104038436269955	3.377452549987785	3.547768367570735	2.840414626970185	3.47126	3.778605946914145	2.703732741353415	3.6219	4.077396512882215	4.28639	4.687010483865835	4.25881	3.6220220150226403	3.80873	4.303823616254505	3.5225648347708454	4.5295626282957855	3.77409	3.8337955568798048	3.442215547286625	4.506753289736905	4.57937	4.66905	4.68377	4.57609	4.397509982314675		3.724422695235045	4.26943	4.458565216664775	4.04009	4.088918205938445
O43422	THAP12			2.89061																			0.602866			2.60308	2.79097	3.60274				2.32356					2.4293	0.400984	2.95367	3.046430626130065	2.9023165635227297		2.86161		2.28989	2.59906	2.27198
O43427	FIBP		2.71503	2.57463	1.84531	3.28845	2.7647909280852803	3.05889	2.46781	3.65374	3.13449	3.63214	2.05074		2.8659			1.64966	2.4776			2.89731		2.920296525307675	2.999948121694575	3.07705		3.39885	3.697863978764965		2.23198	2.79592	2.100583345545055	3.292940351481755			2.526987794757545	3.51981	3.5530403287835552	2.6977077429833853	3.60113	2.133743243457555	3.5154618291725352		3.85957	3.18277	1.4737	2.882396402133085
O43432	EIF4G3	2.409092921703615	2.7441219956661804	3.620492308938145	2.70729	3.26474	3.381398111699025	3.035653197590905	3.4744926309415503	3.127786936614415	3.5623614768638703	2.920290746911285	2.6184744021433897	2.12033	2.78606	3.411022867000575	3.176657391788635	3.208678490793755	3.8331129043552252	2.9228970759871897	2.001801971916425	3.90911	2.93955	3.75056	3.73174	4.32125	4.26923	4.48104	3.94143	3.0040170873495997	3.57229	3.158816925751845	4.2062916882773695	3.9632077615109402	3.754943549557715	3.7215355678988447	3.33384	4.029282378557295	4.15113	4.025499686386761	4.5569589991359845	4.129272879189996	4.431207318276215	3.895178602869615	3.7722	4.109386193832044	3.623267678891515	3.9206723727068398	3.541172728189135
O43447	PPIH	4.862568421846655	3.18685	5.272229250215905	4.078578268166795	4.817165753751356	5.173576327206665	4.8574910662022095	4.707748926597355	4.546618815286025	4.365074191883735	4.884586136139715	3.99649	4.056383901831765	4.551069345070875	4.474328238099635	4.2253065051961745	4.1959	4.174901681848735	3.11895	1.703359560556755	4.646780608012699	3.65449	4.508107874139555	4.65875	4.92164	4.98918	4.7788	4.4096391386087905	3.362050934492245	4.48873	3.9012207075862397	4.748437412824105	4.522293240600565	4.1852376340766355	4.010298144093665	4.32448	4.950808313674775	4.530409989213705	4.685289703532275	5.294710388952645	5.0182	5.209400078755945	2.6509782388820398	4.38413	4.999715781900525	4.631013041663385	4.3805	4.483875025558505
O43464	HTRA2	2.73826	2.6311447500986898	4.450238473330135	3.9069095441989603	4.142630267608665	4.00072	3.866831865277065	4.02178	3.654788918008725	3.6876	3.6256261794617153	3.655987182529015	3.0906884426696246	3.561712250113365	4.355595068733015	4.152070571637875	3.57842	3.5245348193911203	2.69863	2.464466054128085	3.6677061754300597	2.8185795769765747	4.034390300181185	3.762680019763875	3.992927638957485	4.2371824079416704	3.959655751352665	3.9274659069923947	3.063918548892005	3.94251	3.7462789060600103	4.346318091179155	3.99033	3.959	3.57838	3.6583241824016453	3.942672498979365	3.795685916371725	3.98403	3.985273476643105	4.120793296643425	4.636256493509684	4.246947214127445	4.01233	3.9164	3.867243365331335	3.946790363738295	3.70111
O43488	AKR7A2	4.06049	3.8941239055595203	4.617835042078125	4.69769	4.575977195744345	5.0126749503452945	4.348124511838925	4.689866037690715	4.498862054115071	3.30538	4.447810879438135	3.788558659816955	3.18921	4.5886754678693045	4.209878721511025	4.31067	3.131424834226895	4.514449013012855	4.111	3.4894292035416754	4.890318123741006	4.380031839555089	5.015292339010189	4.52729	4.30168	4.70736	4.802025389457445	3.56086	4.324497808831695	5.32424	5.255009785757825	5.10328	5.25912	4.2766447016910245	4.64994	4.072098296218215	4.7197975630946445	4.956409441333944	5.408388075296115	4.930659678941165	4.88116	4.45757	6.09523	5.035728279822175	5.02481	4.61092	4.463954370424425	4.000188516105855
O43490	PROM1
O43491	EPB41L2	2.92413	2.77014	2.165375164640425	2.387927802866905	2.896013822726125	2.747259406916685	2.14755	2.868904706598925	2.62885	2.66753	2.315191171932045	1.73229	1.70328	2.49334	2.4821471582137704	2.5960230246925198	2.48598	3.5428117189991397	3.591520876467975	3.29656	4.083888830778935	3.687696209951515	3.773461313121885	3.936188730065135	3.54665	3.75706	3.360243717680845	3.08233	4.288648544299365	4.23764	4.1243	3.57521	4.2153570674965195	3.520205353407385	4.04775	3.921601709458475	3.457197538508945	3.920005093152705	3.6918284906728402	3.91997	3.6196137840018103	3.33683	2.6632607627601503	3.8914648688673097	3.70365	3.418302088847545	3.507902491804095	3.75906
O43493	TGOLN2	2.792492371250305	2.84072	3.477381644285455	2.8319289687981053	2.6829605347114702	3.2448388556475702	3.315731031344175	3.14166	2.622855873058295	3.120353511401635	2.630796031037355	2.25543	2.148325555220285	3.127292286617255	3.02063	3.0124852285166153	2.6453147931678203	3.315804655486175	3.310484890852245	2.0192	3.210747938187995	2.95088	3.5752040005420698	3.458640613622815	3.446693781710035	3.1796814371836852	3.3016132297559198	2.798901626272275	2.947701495503495	3.51627	2.70792	3.78914	3.3396771693998053	3.178733044524365	3.314236456011735	3.49513	3.6759998498727446	3.37279	3.4771369563774304	3.528134222427735	3.746323886238265	3.60894	2.145423730861455	2.981629941942345	3.60041	3.3514728561523297	3.14466	3.6126
O43504	LAMTOR5	4.40851	3.43072	4.788471872462635	4.34698	3.59687	5.00356	4.138186337053965	5.0073379011957595	4.2440642220513904	4.13662	3.969730805767485	3.8306806188387448	3.2674013600684653	4.95437	4.11439	4.6456832007465145	3.772788063860895	3.629663407723265	3.39517	4.12656		3.9206832265486597	4.770484030898865	4.00677	4.101191391728525	4.1427045146347945	3.9333495040224147	3.6758384378749502	4.281878643709505	3.71618	4.46277	5.14502	4.08018	3.733112329228485	3.82691	5.22706	5.1911011018205695	4.893184713754405	4.53063	4.78688	4.174805300167019	5.286	4.14817	4.68863	3.93364	2.5633075409754893	3.9579708419286153	4.28522
O43505	B4GAT1			0.0321539			2.82449		0.21214594357719516																			0.239963											2.40714	1.99722			2.14351				2.49562
O43516	WIPF1	2.98736	1.987811298923555	1.85808	1.07932	1.56162	2.5890897752247497	1.7025200917334675	1.795564959366385	1.23315	2.49214	2.40123	2.64725	2.6528496798109753	2.58965	3.67624	2.315397571028285		2.113349998266405	3.3782298550507948	3.509	3.481008863556255	3.798143752725085	3.15945	2.33252	3.34273	3.190221182538675	3.154021231847495	3.008433398511645	3.16778	4.28514	4.0473	3.1268	3.5267060850997947	2.27732	3.093995093373435	4.020168843135445	2.754088714933245	3.6518401722138902	2.830218243552455	3.2446190897831197	3.73691	2.7041325169612698	3.630471271310025	3.00637	3.711251952999565	3.593597155191195	2.984183098120785	3.217088122498915
O43524	FOXO3						1.551											1.10493	2.22335					2.46245							1.74405		1.12532	2.46103				1.58259		2.85389	1.57582					0.846683
O43556	SGCE		3.226059019020085						2.25089										1.40188		3.134746340013395	3.24688	2.8907		3.1744601983179948		2.592465423456775			2.5305	2.56449	2.4517511101309504		1.96213	1.53375	2.66942	1.98123	0.794501	0.890977	1.56223	1.66283	1.8609				2.31669		2.448496405286085	2.88186
O43570	CA12					3.96068				4.14784					4.37959											4.00019
O43583	DENR	5.187098789438215	3.2183395925174247	5.0686479182544595	4.9880111055407195	4.25753	4.927315800546795	4.825468520412825	4.9507104500840295	4.83983	4.7759851784735545	4.56083	5.037860725497045	4.408530949362975	4.98718	4.53842	4.763826504995279	4.7992629130835205	4.795740320998145	4.177416278666694	2.802391490932955	4.874519457916961	3.958977756548225	4.89361	4.09531	5.0270349778041155	4.65706	5.317580854469449	4.8591	4.17259	4.92315	4.669952197085815	5.6282078792034795	4.945433923780454	4.91513	4.553070741203506	4.929687615536335	4.809931889539965	5.052262050618645	4.9561146795905895	5.039273246967214	5.398593554496015	5.454147511296165	4.31007	4.82228	5.225419792119715	5.24112	4.341658403755325	4.843587828050545
O43592	XPOT	2.55938	2.8191151948223947	3.30459	2.86245	3.7866248863112197	3.5458506711211104	3.26403	3.14165	3.5708567182374553	2.5194099186298597	3.80078	2.783251354803295		2.2381	3.072731274153365	3.5294423633304897	2.730192035052055	3.44471	1.2660802728862826	2.012118981989055	3.57921	2.640460616407265	2.9222915901174398	2.651903548834545	3.0716366776108748	4.318647792206866	4.7489	4.06357	2.649554865937655	3.32871	3.5357634620864298	3.075186720223245	3.90566	2.62993	2.938623862990295	2.57172	3.719101229880645	3.781736675832915	4.316762593201226	4.094676974695044	4.19272	3.38307		3.626521478302275	3.80778	3.1774975444318603	3.325622605705155	3.144830622460325
O43598	DNPH1	4.26321	3.94303	5.44662	5.051927440224494	5.015037077791675	4.788686822362655	4.7604583005828545	4.57744	4.276737800213175	4.19189	4.227152893643835	3.361384520882905	4.3326546094591905	4.552245762218805	5.03151	4.994609023968625	3.7152669916997354	3.797672862768095	3.80658	3.08545	4.4484	4.037639523582335	4.697687489880575	4.377144493905419	4.55934	3.98462	4.236947785553525	4.204331369156256	4.185136817206275	3.78564	4.149541974483575	5.153467280081665	5.00498	4.24805	4.264928696273395	3.538497792093305	4.738582169684985	5.1415371592902055	4.302862874373825	4.94498	4.0151550247506895	5.44137	2.925401053990555	4.14554	3.466043092609455	3.967584287999685	4.4189746731815305	4.503160049521355
O43615	TIMM44	2.622299684980455	2.27202	4.162728373832715	3.532420950986845	4.408515401252165	4.423877877128915	4.055665141887355	3.753610726503755	3.449877141168375	3.728664469214515	3.7508476523173755	3.264754961015585	2.6728757276679103	3.62835	3.919361455410015	3.6845752554489453	3.580626373922715	3.4926418000585597	2.797140694423025	1.698460968153815	3.513118880971705	2.64087	3.63371	3.395314077433765	3.3082822005017647	3.6576131038776154	3.706858043214975	3.174502315998985	2.353083613254805	3.42584	2.961096458582495	3.734852264720875	3.25699	3.406269536877145	3.041066224111275	3.239779374646645	3.624053655169625	3.714445617547195	3.53792	3.8072590101551853	3.383260384341665	4.00342	2.52389	3.203388631035065	3.6758863984273003	3.34004	3.177263686749345	3.10202
O43617	TRAPPC3	3.0212618388304247	2.8915244408619847	3.8008678454696154	2.910500817049675	4.12248	4.209061647857425	3.615840959531565	4.181573943083325	3.39454	3.91373	3.512559706131565	2.31431	3.91242	3.1475065860265197	3.55181	3.53719	3.2661054997362253	3.943931228164255	2.597450050268445	2.6747949627757848	3.614785822970715	3.237837105606305	3.6015980967904246	4.012509010814075	4.0886266725007605	4.5979924171738045	3.5985	3.9775913009720947	3.69683	3.96605	4.063784596141154	4.12218	4.143917910047975	4.14525	4.26792	4.007902685338325	3.793169754695005	4.019378863425475	3.89253	4.08124	3.976683051641095	4.510651177992425	2.7791	3.81019	3.7429	3.580880221405795	4.320007235560665	3.85564
O43633	CHMP2A	4.608311895311515	3.2767836805111497	4.641052286254295	4.479245764133455	4.14758	4.03696	4.41445	4.222104654311485	4.592683603039455	4.2990485390138495	4.329328122604575	4.343560275898725	4.489936140052125	4.874245662484634	3.8436267911670905	4.041833588782705	3.9903887411989096	3.52366	2.6674357255458796	1.8672479001715248	4.3960766156353905	3.1913052123565704	4.707666063309166	4.07955	4.833205782036785	4.410860626894101	5.02482	4.468543338395856	3.57051	5.06832	4.65191	5.444592099946449	4.162712729245715	3.99479	4.250765412819385	4.428954375373885	4.5293295939612594	4.53078	4.71713	4.819666094930595	4.8627812045403545	4.90936	3.360632304583375	4.756817286397325	4.95332	4.728053024653055	4.09135	4.419443148192065
O43639	NCK2	2.44455	2.730861256659715	2.46887	1.82395	2.53264	2.31403	1.853976551742845	2.55909	2.67011	3.33701	1.74313	2.303487897852255	1.8558992311839049	1.929567269367845	2.2763061853192053	2.58789	2.517540336794365	2.923175501477285	3.22953	2.03608	3.37418	1.47962	3.47158	3.640177801564815	3.722770473915295	3.706040544480995	2.9896103527035853	2.9829084812363797	2.731183647989885	3.1566	3.4786898831767052	3.2494827514168803	3.50269	3.28034	3.1978208017098604	3.37333	3.1872386861495903	3.85178	3.237380828459115	3.47399	3.20437	3.3947737275304553		3.1969	3.741034155463545	3.0258489958692847	3.0946878582400297	2.8987254269852247
O43660	PLRG1	3.377984649454505	2.52308	4.215628327133835	2.8402078718875448	3.5889203895857698	3.918541046838385	3.51542	3.54785	3.1807268380790603	3.2509903331765146	3.163856280666735	2.853655721307165	3.209694032173145	2.62801	3.607796394318565	2.899595551602295	3.02302	3.79106		2.71604	3.8491146875657503	2.7543	3.5375278883406898	3.5299756021177098	3.43589	3.969333615719105	3.9708858853657603	4.073463299358775	2.813575394765405	2.79552	3.5499288560162396	3.583251786837375	3.327866871977145	3.2322449658896097	3.16721	2.503072312624915	3.883149271199245	3.966970120706585	3.723689446366145	4.199494035888165	3.46869	4.2375294932367495	4.2847793865895145	3.60166	3.54937	3.55121	4.135584676894695	2.563226313343255
O43663	PRC1	1.2052195436019186	4.19271	4.2437179916294845	2.459604330017495	3.6722235899576248	3.405198078792715	3.12264	3.1195153258854598	3.27284	2.892474811984525	3.976850764833795	2.21723	1.22251	1.45286	1.769561515651295	2.04489	1.10695	1.45177			2.90176	3.95769	1.9600377391547699	2.71764	2.957925824878645	3.3736487760177054	3.13153	3.30815			1.99932	2.642093938197955	2.6963049012396203	2.39827		2.232091094905965	2.938855018933295	3.18429	3.65609	3.1567492211311947	2.37192	3.58949		2.955704726149065	2.5059	1.750847544797315		3.33383
O43665	RGS10	3.8472	2.40428	4.13066	3.29663	3.335347032310545	3.917986122413415	3.889028730436835	3.9799984293993003	3.296129693141035	3.8927284924013996	3.251458029810715	3.009289601183475	3.09844	3.1098214527858152	3.177029605899625	3.339700627639875	3.38611	3.3005487661888546	3.462058674754305	4.24276	3.7065862655898103	3.083109700949275	4.21553	3.69481	3.1219	3.20329	2.873169301489265	2.83219	3.6698893422500003	3.62909	3.1426595498163854	3.7671031613290697	3.24565	3.35425	3.6824403402002703	3.673743897338995	3.45905	3.39705	3.16501	3.3033632980574597	3.493802105196365	2.788217627968415	3.217701293768635	3.511117558634875	3.610159781159285	3.3850337765444296	3.428944726547055	2.97742
O43670	ZNF207	4.482664229282495	2.7155441194362497	4.5228418801491355	4.9868154306105446	4.59072	4.817178285815365	4.50025	4.3936	4.21019	4.20714	4.36979	3.7601014209439247	3.721684655822475	4.00544	3.8413602944910297	3.852936560753175	3.803669485683875	4.08114	2.691368672863125	2.211172119689365	4.02069	3.6855449582142352	4.68125	4.08579	4.445227555026156	4.554439020430555	4.508894377369105	3.84503	3.0391795896752454	4.29462	3.4495598284868647	5.2738486260515405	3.973668021553695	3.5593626597056502	3.579613799103285	4.09248	4.904186121201855	4.564657432515135	4.5217	4.76764	4.681752733583595	5.00221	5.442168227695346	4.1802977269167005	4.746433971298825	4.45829	3.97038	4.02748
O43674	NDUFB5		2.3395152379836652			2.7686	2.8306511222743103		1.58841	2.00665		2.4821325257092104			2.9663178412334448		1.73682		3.07105		-0.0441386	2.53415	0.409463	3.381083120170175	3.7109	0.995991	0.99323	2.34582		2.15933	2.73795	2.0972891061335197	2.82749	2.7328553844012102		2.485	1.74166	3.09075	2.78746	3.00994		2.61504	3.4337		1.84991	2.851462938060385			2.66986
O43676	NDUFB3	2.499284586607375	2.981554930286915	3.504690228608395	1.8117	4.120357541190565	3.72224	3.2674454484245503	2.605117952782005	2.91882	1.971794820129785	3.4696642681038448	2.83909	2.910736934022045	3.32132	3.726804657647995	3.10537	2.55766	2.90779	2.949104025534115	2.3148685982320503	3.58802	2.29133	3.10031	3.06823	2.59831	2.988754048380065	3.05928	1.777276246142585	3.203370417852735	3.4624	2.852796010437245	2.72247	3.206895316970785	2.16876	2.084095200380215	2.393709645316245	1.768317155876977	1.8451464241580942	2.1731407398043396	3.23209	2.59557	1.75779			2.3896377430294153	2.28257	2.30766	2.56875
O43678	NDUFA2	3.962912182853055	3.2844627296902402	5.057259205881915	4.01209	4.989814596601734	5.049608381572555	4.837196888689485	5.0353	4.447705260782335	5.1167	4.823652636237965	4.48017	4.286282940959115	4.259722270477495	4.965743271222595	4.654148401264434	4.936044692528824	3.854029528555875	3.52263	3.00498	3.9109199176016354	3.678776120112855	3.40387	4.355990451801315	3.27338	4.0411632099877455	3.81105	3.530844987714615	3.947910532513495	3.80691	4.143637887703665	4.134093510130375	4.3581957067258195	4.18359	4.311516463115829	4.335387738312375	3.53301	3.8576425296909145	3.677233105210095	4.159896716573099	4.08377	3.91657	3.8185458285819047	3.53332	3.290869743854345	3.37005	4.195191855355684	3.7554058757777904
O43681	GET3	3.867267336342465	3.73447	4.4253529802793246	3.681962828718715	4.448949038873835	4.53747	4.07299	4.2356265426401905	4.09802	4.005528947359455	4.308250114438455	3.832049376168485	4.2175590003195556	3.960241832444235	4.18292	4.11449	3.919064400483455	4.20988	3.88214	3.64135	4.844248340726125	3.99752	4.1783	4.469453148920595	4.61288	4.80244	4.6081	4.3107701175852995	4.193413273652755	4.73976	4.57613	4.200082778818765	4.73359	4.151484136192655	4.489529220930545	4.29738	4.5562354714765245	4.718735825999374	4.546927515749105	4.964015620222424	4.516078131646125	4.54185	2.46644	4.478557964754559	4.59261	4.1642	4.518197058503975	4.4484
O43684	BUB3	4.876112772722735	3.78013	5.47704	4.52834	5.140115678925115	5.26375	4.920961613325045	4.997856362513355	5.046995702444525	4.668578182948515	5.40247	4.643912400556834	4.38362	4.57179	4.57907	4.5495177330235705	3.9835	4.567796539596911	3.730447587558605	2.525806606171735	5.08206	4.200777423019125	4.806439734189955	4.9928	5.21463	5.27087	5.2584131191240395	5.0759	4.032554703984495	4.88474	4.520964812068685	5.18019	5.04096	4.662930514783855	4.4775514434953845	4.631456138560026	5.409244591030105	5.26097	5.1047774312327405	5.392135409183515	5.409048435486115	5.622007260693705	3.02516	4.9078	5.27295	4.87197	5.009488144536945	4.594555101627995
O43707	ACTN4	5.36679	5.65069	5.859655247567045	4.926217842917635	5.791730368859865	6.07709	5.6664954008374195	5.830996856283734	5.608973883838825	5.85964	5.51888	5.036096614048245	4.955240249522275	5.6750185921394944	6.062709720697271	5.53349	5.721326661046195	5.760121775017265	5.42177	5.04849	6.191142853297185	5.561838407519865	6.28632	6.223028322306504	6.01079	5.984284840516144	5.33496	5.187453854161159	5.662143956561005	6.08865	5.803120887197535	6.00956	6.065465234341479	5.86285	5.883615199829546	5.819425031302205	5.62487	5.85691	5.639432720982075	5.90512	5.88816	5.9266845119685705	4.07582	5.66311	6.00925	5.3568206007726005	5.650892920176715	5.6250732261729794
O43708	GSTZ1									3.3226																					2.76133	2.27033	0.9819										0.864138			2.49671		1.8355
O43709	BUD23	0.28981													1.43976																1.59623
O43716	GATC	1.78996	0.345276	3.256694210850335		2.489255889375295	2.46658	2.50036	2.1018326286541997	1.84603		2.59811	1.04326		2.82062	1.9975393613925951	2.994711831232415	2.19302	1.61642	2.07678		2.409504937150095	2.1227326482535798	2.80237	2.44535	3.16595	3.39835	3.467670129391455	3.048145532696815	0.911673	1.09102	2.6719894924373397	3.1712292391077996	2.545224874722815	2.5375332567602147	2.98718	2.92263	3.448493025668305	3.18024	2.96404	3.15852	2.94736	3.439245494786905	3.06025	2.294893810610205	3.0280257813925697	3.4298	2.8748562845838297	2.272764668235735
O43719	HTATSF1	3.6411894668342653		4.128680317735035	3.584147313782565	3.38495	3.76379	3.74054	3.626101054891065	3.30511	2.862843922693815	3.230096573497205	2.7518532279184846	2.81743	3.2196113538685402	3.68076	3.26454	3.2406498749054498	3.280000764793435	2.5141970886637353	0.559151	3.69911	3.11721	3.6218850302764203	3.4829904710064703	4.052145088357165	4.133629646005155	4.256224140046935	4.101432036398265	2.6178103784012947	3.11383	3.2765340372346152	4.52563	3.7997	3.382958295212605	3.1911	3.8293820743770253	4.1138	3.9883612377390003	3.9595337503068153	4.344195186282815	4.30202	4.613794324693685	4.113107505759656	3.7449540754430553	4.044250756188945	3.431398564383465	3.686603266338815	3.55322
O43747	AP1G1	2.94529	3.28612	3.1086135281285348	2.63	3.6210051850682197	3.1969283895036797	3.25141	3.1612806977496097	3.13699	2.5843815406722053	3.4765374539019254	2.34196		2.6380858646989997	2.43859	2.3727671000678647	2.6188467924118646	3.712972044733685	2.7463510345222346	2.9668674924593397	3.692363487496075	2.53645	2.954	3.28034	2.85929	3.83241	4.225777714494015	3.928465371479925	2.47581	3.53343	3.63145	3.09541	3.70954	2.87911	2.9264350327949797	2.660018521809425	3.43581	3.594517425635095	3.910752680676775	3.873684195184955	3.711595418090535	3.5448828325380797		3.753504534050875	3.2509572227895953	3.25067	3.7267445557593897	3.0508607159726253
O43752	STX6	1.8819464985993601	1.44968	3.06742	1.8924604731526102	2.93178	3.324850705353145	2.33326	3.1948878643194147	2.46185	2.9305344981008954	2.9536	2.462609630025785	3.49425	2.8600293434024353	3.18229	2.5302440680220597	1.61684	2.48794	2.57299	1.35824	3.41786	3.221996665028085	3.3883	2.735010776829855	3.6781684786472253	3.9624869356714703	3.38063	3.3857295504611997	2.116988945829205	2.72369	3.023232143876495	3.8723974416885047	3.3370645812732853	2.98376	2.6390863825173296	3.09519	2.823052293277965	3.5468684486807103	3.215221610714755	4.13426	3.3728376179510304	4.439316550457866	2.98732	3.1902009696467504	3.7675989822968052	2.9407466807829152	2.815696223970155	2.53235
O43759	SYNGR1																																											4.113001299553745
O43760	SYNGR2	2.81974	2.68175	3.687563606035235	4.13632	3.719044413013255	3.3463377561749903	2.8812555651696297	4.23665	3.17063	2.96526	4.55763	2.16374	2.2273007727872898	3.719721452038765	2.4774		1.64599	3.05407	3.24671	3.42958	3.89472	2.989689608342435	3.273406954586465	3.03747	2.74883	3.592750932108205	4.33541	3.006761800050585	3.8157210540099653	3.69296	4.39483	3.0556713234125548	4.07829	2.35247	3.93692	2.44466	3.8926818008675648	3.87672	3.68186	2.463266154524635	3.75686	3.85669		2.942145512357805	3.36759	3.00257	3.7520395651746252	3.2821
O43763	TLX2		5.35816			5.7035			5.55694	5.16444		5.08195	5.24479	4.37522		5.03265	5.60905	4.17114	5.07488	3.8644917700919947		4.96356	5.45032			4.56868	5.03671	5.82903	5.25228			6.16388		4.403492892641905	4.31196			4.802731089622145	5.80514	5.65335	5.608672601174749	4.97698	5.08913			4.25627
O43765	SGTA	3.3095015046559446	2.607504886469645	4.38923	3.617617088219975	3.8723	3.9370255264032403	3.77932	3.98967	3.335749645311465	3.8307828401522253	3.323103300221935	2.45456	2.824872807492505	3.21414	3.58501	3.3138313851548897	3.545259696975335	3.589357044300325	3.0327300274924847	2.18805	4.09491	3.390220653088175	4.756117467931545	3.993943126446465	4.7619	4.223254905270605	4.544614755494105	3.8377442071352696	3.35409	4.02223	3.613513541750045	4.676835017356741	4.480539832252525	4.090401605092454	3.61792	3.9755544143115653	4.494152164300591	4.5127046982467505	4.284620635318735	4.787207014023455	4.4827943459798245	4.932375762257269	4.054961733972345	4.084942492383705	4.224433232811255	4.067345487607325	3.837507426196545	4.02912
O43768	ENSA	4.04542	1.7173	3.4416168773960853	4.070438387816485	3.2336216689623303	3.3088316715090453	3.3396	3.610678081549415	3.43133	2.90498	3.4573736865393396	3.30962	3.2434402001448452	3.55915	2.7923424032358453	2.9772706106188602	3.1137					3.41287	3.457570410441845		3.61783	3.4629762443124648	3.570672775723245	1.70349	2.59719		3.19257	4.02701	2.65984	3.50149	3.61889	3.788438262888695	3.78737	3.618	3.50973	3.61953	3.351964483418035	3.79374	2.55855	3.321447137096415	4.02978	4.23666		3.3138401393235597
O43772	SLC25A20		3.34719	2.94822		3.16422	4.92191	2.72001		2.76375	0.791796	3.6882551270214448				3.0635	2.6976		2.967118068051025	3.85258	2.16961	3.56884	4.20952				3.156981489064815	3.616147982699415	2.74689	1.85514		2.98996		2.83075			2.38752	2.7487731402430446	2.80244	2.573927565154065		3.26053				2.76119		2.8461
O43776	NARS1	4.6038349478600455	3.670643754841225	5.07538	4.93698	5.0065881494330196	5.008913628775234	4.776839181149185	4.35923	4.417182054944504	4.06103	5.288861227515155	4.157978274968794	3.85597	4.02674	4.06049	4.181879165725625	3.81948	3.3689213693472153	3.1202634958731403	2.985630309418405	3.5627	3.336901260523375	3.71484	3.633735287779655	3.549652554059045	3.51934	3.9900908451737402	3.2224381524304446	3.67146	3.92987	3.987165194940225	3.20986	3.7831263902833996	2.54096	3.738849299124715	3.44825	4.15585	3.85518	3.77055	3.47596	3.4982	2.918243934209065	2.09958	3.257070053309705	3.81129	3.5866925078099996	3.531109908097425	3.6227008460098453
O43795	MYO1B	1.8131	3.65606			2.21874	2.052405183846095		1.93916	2.49315	1.895932498688225		1.56063		2.4286518471347653	2.516801032250795	2.02075	1.906614635987558	4.11148	3.184749121349915	2.79666	4.0592433510930945	3.29219	3.84296	3.935067593271315	3.0861	3.787777972383515	4.493105391502105	3.688377188712715	3.484523944151345	3.58143	3.374239301276885	3.4153490352989797	3.73876	3.555786406510565	3.402359702099795	3.219080528847525	3.658912734654995	4.00499	3.8802397549895353	4.42295	3.1398767794671603	3.719565217676805		3.471902331247295	3.5392314389815898	3.12347	3.03304	3.216631753635145
O43805	SSNA1	2.471083400417275			3.21239		2.00114		1.67366	2.4741	2.62644				2.19495		3.10674			1.40656		2.7594339105490953		2.5663	2.64486	3.2444	2.31858	3.0630617250744496	2.42505		2.95972	2.46033	3.5142154487312354	2.80929	1.40033	1.73879	3.22983	3.671103604865575	2.6772	3.34017	3.269272792783725	2.708480182549865	3.335453649581695	4.124250287678921	2.56023	2.716886757592045	2.63257	2.18305	1.97595
O43809	NUDT21	5.172164498273255	3.264137807515975	5.07261	4.47827	4.8110334362415355	5.106648244948465	4.9923918485895395	4.883374635249195	4.71765	4.444799667745145	5.4741443976040856	4.38051	4.13768	4.5798755612643305	4.365441575079955	4.330446658069115	4.150421949945395	4.7601034378256255	3.70869	2.79429	4.817650484554115	4.070834165716235	5.25875	4.80691	5.016201584274196	5.3223955576294895	5.69375	5.175032901839245	3.894898642689875	4.8877	4.425072609880295	5.068793042075345	4.676714691841886	4.324273274159561	4.263193613032255	4.06902	5.38849	5.26351	5.267818404691139	5.50502	5.18686	5.481613069886175	3.571712348285695	4.74291	5.68387	4.865142033980365	4.826141692978441	4.296433892775315
O43813	LANCL1	3.9691	3.29113	4.20324	3.802334695626945	4.41228	4.57125	4.070636021190125	4.037201788683695	3.9253936986679303	2.9545	4.188548852508565	4.260034723591715	3.855228963630055	3.278759046921705	3.86167	3.927409507517175	3.4757640685673152	4.19675	3.0628596761514704	3.594202632880915	4.421034943946109	3.918617122638045	4.69643	4.356625500166785	3.96981	4.63865	4.98453	4.43732	3.7124	4.53414	4.2304485603788855	4.26323	4.58452	3.935275863437605	3.65372	4.201565070580354	4.38032	4.62597	4.68536	5.04585	4.42728	4.432520584010125	1.99307	4.792741808975165	5.099766674442105	3.9390012685913147	4.2774545153293495	3.8657975543811505
O43815	STRN	2.9689	2.225325414980875	3.90989	2.603499580209945	3.57371	3.67879	3.31638	3.490672951059495	3.16165	3.509638819752285	3.10414	3.06222	2.72799	3.359371782170765	3.55062	2.948522450473975	3.4229754401198953	3.2549010568982952	2.78804	2.546660261637985	3.6152	2.94623	3.6177050852421653	3.7229291944741902	3.496246649412925	3.7465679945527652	3.659435604444475	3.1775823538870647	2.5620250027667497	2.96738	3.3666	3.4328244475518552	3.51029	3.1737920104847097	3.352629969786885	3.1519441724867754	3.61246	3.56869	3.612251971311875	4.05642	3.4994770297575952	3.961588217076685	3.31461	3.388862979048045	3.339645784449695	2.8429573061783504	3.52966	2.941346418734875
O43818	RRP9	4.043481418675764	2.929344521075385	4.80125	4.49413	4.42675	4.639776865528075	4.42281	4.306373239997975	4.49161	3.9542	4.6248141698136855	4.195954521138731	4.113209896065555	4.15332	4.343562381122435	4.087311246126715	4.1568660140513405	2.700675367186035	3.054240182620715	2.26637	3.1500743411715453	2.363753588986485	2.6888150466912446	3.1195974389838703	3.18532	3.2505225642713453	3.6381955400415196	3.61817	1.9695942057079048	2.94311	2.563966605346815	3.6202883717011147	3.1982195928994352	2.906427818151685	2.81411	2.83848	3.53603	3.519348654085535	3.391246219017685	3.631372113421345	3.631178447410725	3.9244629696517297	1.623273098679469	2.95892	3.72196	3.4907414146153304	3.5089	2.291711471391465
O43819	SCO2			3.13424		3.40999	2.20771	2.03355				3.13841	2.33235				2.89197												3.28426								2.52523									1.98319
O43823	AKAP8	2.3332037845028353	0.658638	3.2076	2.47149	3.06837	2.99463	2.99599	3.285452486478545	2.6935702756370397	2.601619081691185	2.65524	2.469698217250925	1.90403	2.5303909442888104	2.001111203093985	2.60299	1.269965082320919	1.9454613206263898	1.21003	4.17577	2.15653	1.004166704245427	2.23881	1.68224	2.5325488013654853	2.318826992884235	2.760523825563885	2.52947	1.81127	1.81409	0.14057447875652998	2.936374666225055	2.2365859938088803	2.33856	1.47386	2.063251066386285	2.04224	2.7806919481955097	2.907104713777845	3.14772	2.511739882793775	3.039236506382665	1.82085	1.817068801181665	2.3123611329702047	1.95258	2.02166	2.475571097361005
O43824	GTPBP6			3.650152676975155		3.49554	3.5892008515129348	4.00603		2.45986	3.10796	3.8292889395728102	3.030203355918495		2.89962	1.8905385154373149	3.363822593760955	2.80677							2.67692	3.82603														4.28515	4.45912	3.68291
O43837	IDH3B	3.4754443559869603	2.54389	5.13271	4.076292307707675	5.32068	5.5691418384449545	4.953726735081525	4.987328541267865	4.161386759352225	3.9780128668939403	5.02893	4.386019035414475	3.982296379955855	4.761653550618335	4.8309838618001155	4.747509113407395	4.261973564938625	3.5932758109684952	2.7415	2.235122567395135	4.068994443757365	2.73061	4.0043594526048345	3.741149392246565	3.8835059884074097	4.11952	4.2683175578550046	4.13877	2.79329	4.11843	3.534251972806905	4.1629	3.924848896305985	3.5778059610323396	3.410664408942365	2.720394426804015	3.61032	3.8225424814365248	3.68344	4.239868696303785	3.6541099274886752	4.221227588890245	2.634513336951025	3.721190784462825	4.028760941254745	3.7727980567385346	3.699523349014655	3.536411509618425
O43847	NRDC	1.45459	1.6841006271022598	3.27374	1.70936	2.69754	3.1534648752273053	3.06278	2.423987982406675	0.9148606895859055	3.27111	2.66126	0.566877	1.14909	0.2714543032371181	2.81229	1.9041410403901198	1.93215	2.480736300248455	3.09324	1.93741	2.50158	2.19351	2.284561778516125	2.864603379300355	2.92379	3.057507515858455	3.42174	2.9886380080910353	2.38508	2.66188	2.96903	3.0224371341019154	3.05431	3.83061	2.426604975369155	2.74901	2.528157108707855	3.692755868546035	3.25225	3.68284	2.98598	3.2725347187915297		1.8463317844725449	2.64962	2.70189	2.60885	1.1878027333583805
O43852	CALU	5.119844615485141	4.361218792388215	4.827575508858045	4.688999282548035	4.250581221062285	4.34816	4.537069443235779	4.745507755343305	4.817090815845001	4.80217	4.15727	4.5522080216789895	4.012662405471515	5.3083190344201245	4.266342203325125	4.46804	4.3287531869759395	4.427913650128705	4.192968509937005	3.851794964659885	4.929259471341055	4.563850375755995	5.31504	4.85394	5.32119	4.514131739080581	4.666083306784155	4.54682	4.59181	5.022	4.979021663686275	5.2131971100050105	4.978623475744724	4.573361654279145	4.812106254871354	4.8120751624365905	5.361176350934275	5.155112082455235	5.223675540220739	4.9938717239841655	5.262868438580935	5.206784742911795	3.2927681183149646	4.713138528298405	4.992582735540205	4.76594	4.608887660691045	5.172092533995475
O43865	AHCYL1	2.3517	2.126632261973775	3.59379	2.314645005314605	4.151511410563395	4.209553501066625	3.092494362892985	2.616285786877905	2.77196	3.1159453595624154	3.514524266728085	2.41033	2.04117	3.82621	3.148	2.55605	3.13401	3.67932	2.98809	4.69495	3.4531150148058654		4.962076194620741	3.57259	3.6883204596510053	2.932517940198635	3.435362962726575	3.1954161640509646	2.49796	3.93652	3.196742337236745	4.652718472413005	3.68638	3.5962393103494703	3.5287828777505847		4.07666	3.2528788659523054	3.0604120119900253	3.68294	3.6706127342224697	3.114684440715445	3.22745	3.15713	3.7982756247431446	6.31971	3.0797813197366146	3.8709
O43866	CD5L		3.91687				2.49274			3.09037	2.89794			1.7208				2.44814	3.99009	3.387954935326685	4.295410488583445	3.74345	3.843650814940215	1.45234	3.6589	3.62211	1.66151		3.53717	3.652918052182645	2.86768		3.78322	3.66961				3.7659	2.342773833106405	2.57821		2.934932527825355		2.68647	2.56276		2.31932	3.20605	1.94897
O43914	TYROBP			3.471632216965315	2.80822	3.036673703577355	4.0238064397160205	1.8832156677756902	3.784219089235315	2.64489	3.7757455423397603	2.6656329396573053	2.8395770556505298	4.10483	3.492605840357405	3.90864	3.805068564235765	1.96713	1.78268			2.762769954889985		3.00017	2.58462	2.07019	0.669			3.01901	3.37885	1.846960676481665	2.353773251518875	1.33078		3.09302	2.29135	1.95556	2.6067929651680197	0.402417	3.2575	1.16399	2.96041			0.7722870962110915		1.92019	2.25971
O43920	NDUFS5	2.532465679217845	2.67467	3.646545850005755	3.2913242408279046	3.847105810925215	4.020205886138795	2.430039644577275	4.067210453862955	3.3168318587384897	3.6191372832128854	4.089182140821065	2.73064	2.983562562171425	4.1374	3.329529363894385	3.2448600330725252	3.277624120691105	4.093950004612445	2.09025	2.77996	3.980697539892065	3.3408999679859948	4.1901088817583645	3.944235216940735	3.7604024547534998	3.7991469238989053	3.3000746493186197	3.502940650462865	2.5501610513260804	4.16576	3.74975	3.84491	3.8812286705259247	3.204772083543995	3.4274302102320897	2.51828	4.01546	3.97433	3.26453	3.5980604467978448	3.759794554235455	3.9750265226206647	2.3748082541195803	3.51292	3.39465	2.544716184737645	3.4198722869343747	3.14745
O43924	PDE6D	3.25523	3.16416				1.99935	2.28444		3.78352		1.78958		0.96163	2.4737729033030798		0.137435	2.59132				2.29108	3.18403	2.778582843110605	2.348343104602195		3.36485	3.689219846740895	2.36795	2.412314607531545	3.16126	3.72864	2.41557	2.14526		3.44101	2.686025966804505	2.858580134637985	2.01223	3.42861	3.41309	4.12988	2.12688		3.385417102585035	3.1427	3.58581	2.83037	3.24871
O43929	ORC4					1.27286			1.54446	0.503021		1.7701				2.37362	1.54587		0.539987			-0.160282						2.405464808708675	1.9363991139538101			0.609401		2.6522623209593252			0.458739	2.690787830978225	2.25291	2.50083	2.42346	1.86112
O43933	PEX1					2.04812																									1.77391		1.52137								0.271816		-0.0116314
O60216	RAD21	3.48564	2.904525015658085	5.085652788104775	4.209550232800375	4.685425888936155	4.870111861345065	4.642164430034625	4.439080380979425	4.07423	4.3051478415274556	4.5262525319372795	3.54149	3.6654182783907903	4.05487	4.4965342927732355	4.165742119330695	4.137909053100236	3.68155	2.839271777554385	2.2154087945583854	3.922605312718245	2.784085269399845	3.97821	3.8844024262976946	4.1583952475199055	4.37661	4.42316	4.38125	2.89571	3.77661	3.199257037548835	4.538987264457745	3.898646529117945	3.997684185077455	3.464107138209285	3.948488499281585	4.508951636829145	3.9406009422956103	4.252720704614459	4.7321358777426905	4.322551325880135	4.89524	3.006556617631985	3.847245102970065	4.025035846990114	3.81767	3.93328	3.63521
O60220	TIMM8A	5.405727638073214	3.334449415613615	5.80526	6.514890541818755	5.5442894249254095	5.140342509015101	5.780699872573825	5.45742	4.502530454772865	4.011569936449315	5.103397817069821	5.07542	4.522028892876005	5.162437622519065	3.41711	5.469468158667725	5.2195126241933405	4.696554321342635	4.055865320413345	3.94407	3.681839742601095	4.891265016267125	5.628760394626211	3.90156	5.659270681789975	4.31582	6.167814964717695	5.4163362945369595	4.49176	5.31329	5.3003868564465595	6.65205	5.569684801349846	3.5167961906909353	3.022173757122305	5.7552693386238705	6.211438354056154	6.17839	6.47556	6.2800769904581095	6.451799386172625	6.643078756866065	5.423994038723505	5.93207	5.9147456730427805	5.95378	4.6204992341111595	5.41926
O60231	DHX16	1.13296	3.52241	2.56129		2.6120864557652252	2.61705	1.93449	1.988880605716565	1.7575806105382143	2.40849	1.651155813800225		1.9114	1.45264		2.71321	2.43124	2.5932	3.53969		2.6157224754105552	2.52187	1.632871136218394	1.896075740042095	1.621255804534055	2.564628405572155	3.206747096250735	2.5729305118765353	1.6913	2.03239	2.77666	2.4782552209275153	1.954226080744945	2.4784600148328098	1.955869432179485	2.35465	2.5549	2.487928937735265	2.9729680875372653	2.8037879239937453	3.063831277145145	3.107956410819475		2.10134	1.9710715823632352		2.296624001633225	2.191407631864645
O60232	ZNRD2	4.543499024599935		4.846938609667495	3.44984	4.016698285724464	4.19802	3.329359331059245	3.409215570462865	3.8615317392482247	4.021062314866575	3.6678696862058553	2.92066	1.67942	4.51451	3.431894359155825	3.9431817726101652	3.917917821939585	2.915913341919455	2.829805688318675	3.87894	3.89747	2.12393	3.979585534157615	3.76545	3.31915	3.55533	2.645343701064275		3.4752257068083203	4.33995	3.7288	4.438238095890535	2.60758	3.064030608072635		3.04378	2.465491688876265	3.162845343751055	1.8804	2.93981	3.499	3.46903	4.25273		3.0543337649169553		3.592480676112765	3.0253083317519103
O60234	GMFG	3.9678	3.77631	3.5295403600344146	3.61942	3.5928382633400098	4.062456593023465	4.208229067403995	4.838891526325965	3.20273	3.874183987547415	3.39947	3.672489437539045	3.505845822951695	3.56623	3.353481310355365	4.01786	4.219530064859275	4.4746939602633695	4.0537966107879955	3.8845266881624045	4.718195575173115	4.8316911837011105	4.73119	4.499959402715435	3.93752	3.529136317411675	3.02039	3.33491	4.697882667108075	4.50536	3.960427713929885	3.6242599815621652	4.61765	3.919693533402555	4.43208	4.54907	3.84321	4.376340489508285	3.811670821083535	4.33855	4.22295	3.060800319225925	3.0224	4.09221	3.3068034010496197	3.78987	3.9090177160914052	3.84728
O60237	PPP1R12B	2.4991415449626597	1.75461						2.574020476032935	2.58118								0.567239		3.10979	3.251	1.761063481563645	3.04214	2.884786272890305	2.56516	2.14967	2.24765			2.548578083799165	0.432111	2.952174612053345	1.9534	2.73881	2.545042395741945	2.55233	3.586282461695205	2.7076133017418647	2.368280715276985	2.521692294089815		2.3719582130250103	1.94055	3.23787	2.046028592973585	2.5355755070262003	2.57685	3.3273294181977597	2.969794718277535
O60238	BNIP3L	2.233348898099755	1.88893	2.36926	1.746878067210065	2.024830727540905	2.03256		1.9223354184874801		1.5388131760251695			2.45879	2.340854553486905	2.35046	3.03393	2.88444						0.844868								1.65322	2.32251	2.32174										2.80721		0.346417
O60240	PLIN1	4.85515	2.00972	3.81706									4.29515	3.37606		4.01921			7.021899211386365	7.209187248606655	7.312137550067145	7.596652629544875	7.724907759685156	6.823940358146185	6.02824	2.9734265262665103	3.7322459231386853	4.8683844331870745	6.495932231072115	9.24483	8.89589	8.59714	5.6805873477829305	8.437208764250059	6.81188	6.9825110965821295	6.86782	3.322530290955945	4.922862705002345	4.706014047810591	3.69086	1.60165		2.22281	2.3977738277565352	3.36024	2.49768	6.609994362340805	6.1274443462168655
O60244	MED14			2.1744711383668953		2.59472	3.128097457180805			3.02566		2.70701				2.104210052358435	2.72653	1.48739	0.793238						1.73107	1.52691	3.28462	2.6474910062922348	2.89663					1.20706					2.22259	2.135846082065965	2.64648	1.47016	1.5459944676322999		2.18009			2.78144
O60245	PCDH7								3.12127	3.50825	2.544334417618175			2.56234	0.706186				2.019471371143375	1.69669		1.911797382223055		1.7106565921088999	2.80605	1.88465	2.5369		1.83843	3.06287	1.58938	1.28757	2.71996	2.19086	2.62871	1.166785082577771	1.3899492542117795	1.88052			0.947183				2.0396	2.119674250841485		3.0855	3.08097
O60256	PRPSAP2	3.18518	3.20461		3.2777	4.35137	2.8664539420930852	1.13118	3.58104		3.23076	3.4586779665413854	2.03983		2.549646954862105	3.39934		2.150834844598135	2.96769	2.695774536118455	3.029	2.192662270103377	2.69575	3.5984591763018203	3.021287987668975	4.042588537843695	3.573391160601635	3.940667036337825	3.5518	2.0903230076082453	3.56406	3.431131345238305	3.66394	3.88799	2.98373	2.9922	1.8293094226939899	3.677851184792385	3.3984873145644947	3.16126	3.5512	3.7410189095822997	3.5984193116022496	2.53598	4.15694	3.8128	3.8939005829041404	3.3256320339329353
O60264	SMARCA5	2.708123946079625	2.33728	3.91182	1.98822	4.06236	4.23799	3.8975343754129153	3.10957	3.41114	3.50261	3.735965822417975	2.6788334392157003	2.023365335278815	3.30463	3.54452	3.449827347552535	3.2919523811055047	3.869699975439075	2.6816982330609402	1.9923	4.21475	2.69527	3.9687363554448902	3.80718	4.04907	4.454797209519115	4.83219	4.526668905076001	2.361122830854785	3.59987	3.207558298745975	4.597815226728345	3.849468524485205	3.8183254278659353	3.050531484562885	3.3605306597353053	4.3364	4.420393219842225	4.47082	5.08604	4.397105035069554	5.118785510935805	2.5263802874452796	4.086884197511425	4.4305950073925455	3.9939465104002547	4.03364	3.3054763552822353
O60271	SPAG9	2.72094	3.443493458859785	3.613850462026825	2.75898	3.38803	3.02956	3.34351	3.5519669942983754	3.15306	3.766721668072525	2.664471152117085	2.79648	3.273546132387875	3.060414727203515	3.6957299117713953	3.252880801617985	3.1607163849438553	3.74139	3.398147041701845	2.77178	4.35908	3.628844140484855	4.00199	3.96961	3.200510771853695	3.5775	3.47242	4.02762	3.719793452295475	3.62917	3.276028053922815	3.61446	3.68223	3.6148	3.98376	3.957201936025965	3.579968398773245	3.5059797369098646	3.58315	3.4492176712419598	3.29226	3.290364331352095	3.45991	3.79234	3.199190009929505	3.45488	3.86486	3.58526
O60279	SUSD5	3.83406																	3.91248		3.35672	4.72487	4.5629087046027355	4.09507	4.171579864536531	4.176727371731305	4.326123206669745			4.16026	3.8376	4.7017	3.65298	3.14695	4.28004	4.711162826413014	5.295273414198604	4.68543	4.592096647465655	4.30718	2.8939	4.547045856523025		4.30866	4.601151105578925	5.05647	4.14083	4.7281409047560246	4.94027
O60282	KIF5C	0.91544		1.17403		2.33164	1.080807044142283	2.70281			1.31703	0.837931				1.99586	1.1633																2.09356										2.42448	0.663753	2.22533	0.189229		2.80521
O60285	NUAK1	5.26757	3.47438	3.2246774177426696	1.8070652950975798	2.03862		3.801109213179815		2.64463	5.07342	2.84055	2.94463	2.28944		4.62828	3.59098	5.868770573592175	3.23427	3.14959			3.224694088033585	4.73703	5.97919	3.85862	4.38837						5.46619	2.91916	4.326539752784759	1.31842			2.44537		3.47851	3.33317	3.94885	5.18712		2.93796
O60287	URB1					3.22847			3.59298												4.15729		4.58899		3.01584			2.53861				3.57734													3.66752				4.65201
O60292	SIPA1L3		5.30511	2.62802	2.81125	2.41509	2.52295				3.58561					3.69879	3.48637		4.68784		5.073903273568471	3.3485	5.77611	4.8091374681837955	6.69593	1.49372		1.78724		2.50257	3.71063		1.5971553849947449	3.421758903062355		5.364338372596929		1.66019	4.6239	3.83227	3.38134		0.408065	0.599682	4.055665019106804	0.68912	1.66682	0.899577
O60293	ZFC3H1			1.05269		1.20541						0.356117													0.841919								0.630307										0.902697
O60299	LZTS3			2.25378		1.0142	2.26174		0.23037							1.89261																											1.56406
O60306	AQR			2.685307250857445		3.00245	2.7187808074996047	2.204921579024805	1.54596			2.319809204385105				2.30706	2.30094	0.689164	2.5438709018660752	1.87151		2.207241297389445	1.10589	2.515024865338105	2.13625		3.2978065992783003	3.4795480656908353	3.2533397461745848	0.534164	2.50937	2.7720671311734852	2.87564	2.5318	1.933509303141825	0.843124		2.87257	2.84087	2.78568	3.0700363806669397	2.6771834473122302	2.609728354972155		2.99828	2.9862	2.13199	2.778156030389225	1.9649
O60308	CEP104	3.30072					3.31864		3.00375				3.86015	2.95868	4.17429		3.40826				4.05155	2.5991	2.60012	3.1300992498770803	3.49694					3.12545				3.25119		3.37271	2.92413		2.61314					5.19494		4.65146
O60313	OPA1	2.89523	2.750044397094845	4.888456877224661	3.614405882261565	5.141371623088265	5.44086	4.796702119000085	4.462084388073006	4.18793	4.14656	4.68578	3.86011	3.07687	4.473240968606985	4.818669089065715	4.40367	4.32171	2.99874	2.4250205470651096	1.967065084885245	3.52623	2.25208	3.398496748960875	3.3574902674647547	3.06482	3.655124274326115	3.67459	3.3259596486899703	2.446712230047655	3.47152	3.078968111603795	3.7756069465136903	3.37721	2.896335816791435	2.727342690076865	2.539634180981375	2.875914737882935	2.95337	3.1163936080847296	3.777562497864495	3.229212639577315	4.01157	2.58102	3.0754459216758496	3.435346465496335	3.01432	3.100523598166235	2.443352806727625
O60318	MCM3AP		2.43717			2.76168		1.4152200103272106	0.592583			0.379731					2.35015					2.2004					2.36119	2.6291786652117697						2.43344					2.56582	2.54125	2.1741		1.42537		1.014290131508908
O60333	KIF1B															-0.0277096						1.37886				0.818767			1.09936				0.618109						0.512403	0.438653	0.39978321164098496	1.896	0.410643			0.610396
O60341	KDM1A	1.91192	1.83603	3.37011	1.84276	3.69179	3.87777	3.02346	2.73608	2.262807176020635	3.42305	3.1595302541614654	1.5471937368416446		2.567980051637075	2.49577	2.9036692853242947	2.7670526913776303	3.3062074089447098	3.00979	1.82836	3.1240830073079504	1.43271	3.757202573134115	3.1512500238739802	3.25537	3.741015597000485	4.5028089889373195	3.7198956619064747	1.5863735915512538	2.25658	2.891340434088475	3.6648	3.489956700170615	3.346477315336455	2.26727	2.53414	3.48565	3.88595	3.75161	3.965345830790375	3.8765	4.178498829480735	1.83304	3.4262730428867796	3.52821	3.45551	3.42932	3.0274814350154298
O60343	TBC1D4	3.52839	2.85531	4.102478805085495	3.450853273696845	4.191947109808985	4.199100935521329	3.709509405990525	3.71332	2.72916	3.9216126043358748	3.55224	3.14766		2.43898	3.562573661091765	3.895944477225945	3.721578143131395	2.89431	3.261464398013485		3.451836647416555	1.857104919103761	1.7495236689733964	2.927792290025785	3.10461	2.17329	3.4103	3.56661	3.61517	3.16922	3.17912	2.94393	3.53145	3.032394400629735	3.225323229913535	4.15816	2.811541268095445	2.697843973784765		3.2022401475419597	2.255899493240495	3.23259	1.04757	2.692804313944695		3.33102	2.06178	2.78191
O60437	PPL	4.349128861616714	2.865437915390515	4.14573	3.77973	3.684264465586065	4.210263505475085	4.256283652964995	4.6502	4.385918854513935	4.726596820758025	3.800831523251855	3.91612	4.0164210350384995	4.567126340017035	4.69562	4.456233749311885	4.32787	3.226900875975055	2.38287	3.33993	3.51653	2.423819927114645	3.8574923311862603	3.54954	4.19095	4.30977	3.77681	3.5183653892058953	2.2339698909733503	3.33683	3.27483	4.6028291266413905	3.8482789501039196	3.71088	3.55206	3.406300752995185	3.90636	3.74215	3.91442	4.159205838148115	4.361273359619075	4.5936957586353255	4.210472529115394	3.980928032421645	4.25952	3.865769768235885	3.67261	3.4839
O60443	GSDME		2.1971984523216896	1.31907	2.51169	1.91178	1.667358859770605	0.722912	2.10757	2.06368		1.69333	1.541812458679366	1.64523	1.27702		1.419309138989042	1.25378	3.42343	1.8340283650452949	1.74258	2.73839	2.444879810162115	3.046990279451725	2.5875	2.68799	2.86784	3.440017108149675	2.639602896131635	1.327001857966401	1.72306	2.734691240120635	2.50575	2.82413	2.48048	2.383465166892585	2.589216311323805	2.54273	2.8747	3.35568	3.07394	2.386297198517105	2.908381613153235		3.0057589925760597	1.9157852369212298	2.1908436505774302	2.8740108796463097	2.12022
O60449	LY75		2.75293	3.25813	1.42968	3.0063025904863654	3.3587272025168753	3.880535716005815	4.06824	3.269987273313145	3.22427	3.83238	3.311353102944155	3.15859	2.6961	4.035868849147705	3.81204	3.9478											2.78962			2.74414
O60462	NRP2		2.327293766189235						2.3333896827754046	2.988453081509125		3.03767				2.3285776479977702	2.70221	2.048	2.84153	3.4014452135032602		3.372541064639365		2.3315	3.58061	2.40337	2.59292			3.4225089200519454	2.37935	2.7487055588321754	2.69076	3.04008	3.645584682768985	3.4206884210141197	2.68417		3.2784530228175255		2.82059	2.73162			3.32989	2.8737	1.15098	2.67462	3.17388
O60476	MAN1A2															0.62356											2.13765														0.336199
O60488	ACSL4	0.89476	2.558883193540685	3.147071665872895	2.00568	3.088748925190965	3.6289849440602797	3.4404870201726503	2.42223	2.753690195525585	2.2519580627132747	2.5906652514681854	1.8873548388316401	1.102595512565232	2.068235098880845	3.00595	2.757743935694295	3.073703345129335	3.0656	2.86984	2.03049	3.1869113502331503	2.5776019983595297	3.291120631766905	2.96537	2.5018	3.2526115796235553	3.4896486270683953	3.556708090255015	2.6067008326106453	3.31685	3.1063168282971247	2.35981	3.543608330314205	2.7331000816376703	3.0360704692264298	2.5143	2.87016	2.976933686005585	2.7672815206794548	3.698358017437375	2.281309579926105	3.266510638486055		3.079100014636585	2.76654	2.825351897044265	3.63132	2.101358715501235
O60493	SNX3	3.7668715616635504	4.4516363016025355	4.23779	3.614846743096145	4.39414	4.527597964319931	4.250140678937595	4.85739	4.44396	4.794637979272775	3.92398	3.755079654436625	4.36712	4.350308250691775	4.647877879745925	4.519248756864725	4.61889	5.07682	4.548816441432425	4.166679265961035	5.615554790567245	4.787111490109639	5.4924869600484705	5.5280511709555356	5.108231253424335	5.023773306286695	4.557499821828586	4.620626721083115	5.0710973207451495	5.48933	5.078757091958314	5.240478598885515	5.35751	5.0288631078297445	5.2328888501888695	5.16155	5.093945640512025	5.295738707331155	5.095433474355525	5.180873661973395	4.875158925789285	5.10972	3.4445973071406497	4.956356363612845	4.8396188689388495	4.67218	5.192207063773795	4.90145
O60496	DOK2		1.6691				0.927862									1.801679131694705		0.526702		1.31841		2.74657								1.1800781850997502						1.74227						0.918009						1.47927
O60499	STX10			2.500245818844445		2.585012953104995	2.174442430032475	2.39797	2.718245237341255	2.7092493238801447	2.94784	3.16186	1.88116		2.69917	2.90458	3.52674	3.11058	1.83986				2.69193	1.28973	2.191205601909215	0.888048		2.390394100359155					3.04833		0.630842	2.48112	1.4175517923869114	3.43982	2.89404		1.73294	2.066232356440505	2.956505951016785				2.31812	3.05988
O60502	OGA	2.713381512306695	2.5237192610506147	3.812061503653815	2.654913906225535	3.840839562167245	3.835548668224905	3.6976110768196353	3.349962686798265	3.34554	3.49052	3.802389078753035	2.796453521028575	2.7065370332776197	3.4529	3.878312212477855	3.526326810385765	3.471376023313945	3.1829794721068954	2.6257	1.59621	3.518117694650825	2.43565	3.69794	3.4857805088306053	3.171486267604405	3.04774	3.35654	3.244289176754415	3.413621199747645	3.06397	3.310629964473295	3.16278	3.48794	2.88543	3.347699004951485	2.917446768765845	3.1701448863823147	3.31477	2.9814048203413304	3.52453	2.8558464850550447	3.3426		3.2918258923759502	3.226110678429635	2.578033722781865	3.05664	2.8981312034511353
O60504	SORBS3	3.83347	4.47896	2.8280591142947697	1.3348754419074755	3.314168872502375	3.451479298538965	3.4446	4.083178541289145	3.90782	3.742301095136005	2.644310488925295	2.950179401969285	3.3515	3.1483223653353747	3.4992253172304997	3.253842802409115	3.604703565535655	3.924330245320755	4.10447	3.770590762133885	4.694300531644394	4.4676	4.14207	4.634793111788185	4.30007	3.7190945331366647	2.15811	2.96445	4.3178458741798345	3.5482	4.18718	3.354682963107535	3.991943023716515	3.8899058962645947	4.674294298745259	4.09203	4.332096490327645	4.063529688185775	4.167738794446761	3.775721544749115	3.5798864899889846	2.936453513272375	2.04537	3.99389	4.259066263513175	3.659848419724295	4.699250939350585	4.53603
O60506	SYNCRIP	3.93282	4.0488072156656045	4.61672	4.018737831892565	4.6375808630387905	4.844884185309815	4.421903693536725	4.611332107634295	4.371097416900145	4.589852412945159	4.57715	3.7173625302229896	3.88958	4.283054505836265	4.604559012632739	4.39219	4.068410356333235	5.305878686196265	4.36475	3.2973545902862202	5.321306139642974	4.423729823847266	5.551082382776896	5.166387254334795	5.539701925043475	5.443009828828715	5.597815308976365	5.158445157268445	4.345087739849145	5.17967	4.648580031016195	5.889845304777715	5.311208147094369	5.105895942586035	4.6890252373432855	4.985799168508585	5.701355340955034	5.654122849023301	5.541806558105405	5.985847597861315	5.486268590465825	6.027677678476294	3.564429483793715	5.19132	5.524178647147985	5.0930840317545005	4.82187	4.929873508250134
O60508	CDC40	1.76133	2.22492	2.97083	1.12751	2.472384758287585	2.710636501776675	2.410787229263315	1.866087155484655	2.07171	2.59701	3.2	3.48397		1.28758	2.507525756611855	2.48359	2.001394709021435	2.512608037292325	1.68837	2.50588	2.47534	1.81376	1.85874	2.172269624873305	2.372047747981755	3.2854965777551097	3.739828118425415	3.4921611420564798	1.554225487911325	2.51817	1.5391147821478701	3.10979	1.663478713994137	2.4326668446537747	2.68868	1.927237306820845	2.82152	2.7406582309401246	3.0982132204667803	3.1475639708356846	2.3575	2.8352518790353196	2.20894	2.283766739793955	2.4522957764203452	2.45293	3.23549
O60518	RANBP6	3.40615		2.40082		2.5182618226506897	3.76854		2.83753		3.22407	3.28705			4.20784	2.4993850031817253	1.83623	3.323601183786165	3.473043454216465			3.40267		3.39729	3.03144	3.24758	3.805717026607845	2.50086		2.74702			3.95411	2.32379	0.88229			1.94154	1.36021		1.02585	0.944064	2.49898			4.0374775731937245		2.30551
O60524	NEMF	2.9502	1.780192847925425	4.577497423514735	2.9940727751999603	4.56342	4.64915	3.837948986103245	3.374459726251635	3.3306241921442803	3.54753	3.41217	3.4488693591769497	2.023169211200935	3.3403716967991652	3.384561593173295	3.24932	3.0617695229956547	2.315940172920675	0.964544	0.73375	3.06975	2.37318	2.85109	3.24614	2.23994	3.522147863040745	3.14222	2.12101	1.47789	2.63295	2.6496171399894504	2.916552276125815	2.57067	2.62866	3.06917	2.24023	2.628503221451525	2.3472049241493247	2.581167810950105	3.351880333185375	2.56249	3.075975016244805		2.905513931035435	2.553643076703575	2.357034925954575	3.22746	1.85087
O60547	GMDS	2.89578	2.8274742790114997	3.27153	3.552242658354535	2.2601179561599247	2.20249	3.04058	2.7994023412726197	3.015880043629985	3.60794	1.76357	3.2455527901256502	2.51236	2.9604	2.70916	2.9401518849799952	2.00638		3.244355828810245		1.80924	2.849105452288625	2.5296214212499697	1.960774138564485	2.10039	2.77678	3.70046	1.64958	3.08897	3.26069	3.46365	1.41104	2.49228	1.70321	2.7757602195227298	2.64573	2.82147	2.4806565435190198	1.62114	1.71286	2.529846144037735	2.8803434547579503		2.32407	1.84439	3.01001	2.6619	2.468274512029325
O60551	NMT2															2.25496						1.55862					2.01274					1.51838	1.64589											2.9427
O60563	CCNT1																					1.32757		1.62171			2.29313	2.30764					2.12449						0.353508	1.576661591739835	1.8026899189735048	1.00074	2.4707434842449203		0.513553	2.05443		1.19507
O60568	PLOD3	3.069630646883485	3.8431309764468997	3.67499	2.872916938974525	3.80872	3.728490410837495	3.5616762619748297	3.42034	3.843086402879655	2.955847488349515	3.802630694072605	3.6476	2.8081476576501903	3.80648	3.808534433890755	3.67695	2.897396374849275	4.418101305455195	3.08743	2.7400370278652897	4.4573276893338445	3.7843825296502303	4.367377494524115	4.194292433916695	3.541526541960445	4.33815	4.373849428027279	4.37629	3.68827	4.19239	4.047516843644155	3.69994	4.171549508497965	3.3741877472406303	3.785643467564325	3.327071512929575	3.90998	4.158903727651385	4.037997065258885	4.33545	4.19329	3.602496678234405	2.469282842447675	3.76259	4.562352521687145	3.483138761599225	4.30758	3.58526
O60573	EIF4E2		2.43923	2.70939	2.44945	4.15616	3.104168802892425	2.12377		4.32214	2.85378	2.85811			2.1798050848437303	2.2588673715178498	2.84118	3.95382	3.67553		2.17616	3.50424		2.96447	2.29371	3.490676057169545	3.27278	3.177553156250105	2.3523363022642103	1.76761	3.51351	2.82808	3.35711	3.1954456607510053	2.81841	2.63718		2.75345	3.1737247970379903	3.6665498679534796	3.8755200352309798	2.7234572963142503	3.19314		2.146298344744908	2.95362	2.49316	2.37584	3.0113
O60610	DIAPH1	4.374494720883851	3.21873	5.5875955597215246	4.450449456224935	5.4131	5.725621123985005	5.36415	5.181552514335105	4.666864148951005	5.03579	5.33377	4.47762	4.169247315480344	5.20307	5.40127	5.03977	4.898172436493425	3.54679	2.74065	1.316498446097357	3.70084	2.8217282754950803	3.986904537607585	3.60171	3.960444397808925	3.792744784406165	3.74451	3.40843	2.5517923545360697	3.46484	2.63395	4.122203341033774	3.71681	3.2518956364053198	3.3942321745166453	3.2706103660033596	3.54335	3.9698816238970647	3.658237734790035	4.337835928159414	3.50425	4.136786963104271	3.25484	3.3845476368380147	3.74903	3.407206992628935	3.5850571795436252	3.22855
O60613	SELENOF	2.251821132400365	2.74341	3.385375042519115	1.93361	3.52453	3.10426	2.871040849425595	3.3157698535749054	2.841	3.389378713808955	2.7048	1.89705	2.76309	2.3624285554559252	3.198830960229455	2.853926720349945	3.28492	3.36961	2.85676	1.95746	3.55654	2.60347	3.279809483085465	3.8307029055731254	2.7360252383384447	3.4805844833143302	3.45993	3.502893436587165	2.38727	3.74732	2.970610501908645	3.988194497328525	3.11605	3.968464890376615	3.4963850621303303	3.15586	2.88355	3.69189	3.57029	3.747957353118895	3.3962140722814302	3.6012789058424053	3.731400714974265	3.4511998748619153	3.53524	3.24913	2.93689	2.48295
O60637	TSPAN3	4.49199		5.54094	4.5532	4.95531	5.2503	4.925940399441606	4.95667	4.26771	3.69534	4.85537	4.85618		4.92643	4.46983	4.72921					4.92845		5.00508		5.27037	5.48352						5.259540890048845	4.87704				4.76451		5.31803	4.913186401754491	5.23612	5.24169	5.02985	4.44683	4.8947			4.53708
O60645	EXOC3	2.21826	3.013649855028735	3.15691	0.00584358	3.006452350377265	3.48598	3.119089835692145	2.37159	2.55173	2.989526708571195	2.6339836427092553	2.68152	3.88964	2.32853	3.1363154707038747	3.13612	2.6582614925386148	3.4575111816929303	2.865510669917615	2.21839	3.930577281406575	3.21957	3.72829	3.8538068579179603	2.99764	3.89083	3.729499955561105	3.17414	3.02464	3.7083	3.129995464469115	3.540134696914275	3.596491276979875	3.43822	3.569053488809475	2.5442564197524753	3.2941054016631552	3.893379153547505	3.35693	3.82341	3.462464492436515	3.54153		3.486099402235695	3.770972133673955	3.35971	3.4616947011114148	2.76035
O60664	PLIN3	5.592866355786111	4.76425	5.519545834274135	4.985591973254575	4.8342186641947045	5.364175282560391	5.037172256457055	5.51249	5.15574	5.935116723252215	4.76247	4.824122937732399	5.437399510324805	5.97203	5.8036076397274154	5.363337111438935	5.4080985108871396	5.269399137608374	4.8051976263421405	4.15299	5.886430100384735	4.957699392558695	5.960899995446905	5.8591169151319455	5.67492	5.562647712182785	4.68986	4.97118	5.302002252425015	5.66597	5.164943880627625	5.786569436579315	5.495122475424535	5.460320047246389	5.56354	5.643778770426775	5.233080745630885	5.5283649514922555	5.16481	5.238481829622595	5.29934	5.076748809380225	5.497408505131915	5.086292185364655	5.86644	5.11289	5.162184863319335	5.42296
O60678	PRMT3													2.42774	2.6614									3.70444			2.51501	2.83412			2.08805		3.72529	2.29533	2.44798								3.3478
O60684	KPNA6	2.09523	2.605071545733645	3.288560384308065	1.8221451242480489	3.644872652346695	3.791231744100085	3.4572400191503103	3.51893	3.5989192595271753	2.96247	3.1616582948171397	2.7083183285814147	2.44865	3.06102	3.547838389644115	2.9072813788838703	3.18436	3.59647	2.717461613295715	2.19285	3.838410371931555	1.907973344454775	3.7643792924080053	3.461586530079045	3.544741405276605	4.24749	4.2561803278762955	3.0311111342013897	1.757474094923565	3.31419	3.2721866951309897	3.775557461978715	3.52429	3.507815879647425	2.841092362248125	2.672093893706665	4.07595	3.7759315037386196	3.889616693115655	4.02827	4.07669	3.99468	0.509612	3.4667633043223898	3.448382277300115	3.5723	3.6799393777603653	3.15869
O60687	SRPX2	2.69673	5.647734604307384			3.05006	2.79579	1.760096440381235	3.65836	3.49272	3.320607763385355			1.6371796254181898	1.37185	3.3332920448734997	3.2550516607672346	2.920555358222865	3.801000401824285	3.772657181602245	4.505889083303201	3.43367	4.415267105401565	3.74533	4.91493	3.002088918007885	2.932657652299905	1.9249	3.33037	4.405259748467515	3.45077	4.628009166063499	2.83185	4.17745	3.62016	4.62411	3.38327	3.201337425016055	4.19832	3.6931016602287103	3.73117	1.5350793177552875			3.65905	1.6908694182826616	2.714896430549825	3.2873509862330303	3.86634
O60701	UGDH	4.547962041957716	4.75267	3.2149663163738103	3.5389981682952296	2.947482997175435	2.9289422695435947	2.8198833203961797	3.51939	3.73972	3.843512142362515	3.1507054735973297	3.7636577872358403	3.743975125063475	4.00657	3.4171447048967503	3.74142	3.7954645894998498	4.85286	4.6291	4.027083358463075	5.05932	4.54037	5.07488	4.88058	4.8176486934882945	4.72857	5.350532246204105	4.793949316551975	4.9973693392650596	5.15893	5.053910805710525	4.755	5.194741391946465	4.67058	5.099853982027986	4.84477	5.2031585180586895	5.132416590755445	5.017191995503865	4.853291693139385	4.64664	4.6601812319333895	2.5974753184463397	4.7463	5.1352812253080895	4.74518	4.9107	4.9042234253142905
O60711	LPXN	1.4616989157624154		1.159961234354295		2.368102426128945	2.700782099737205	1.769166797359267	2.7419243411098453	2.32712	2.47747	1.8299	2.157198890237055	1.3700552048028598	2.94624	2.360971456109405	2.618671719642935	2.64033	2.394			2.6856	2.31724	3.2635978272506048	2.175187981320045	1.88573	2.2137561330978848			2.88187	3.3246		2.22227	1.943	1.92775	2.71359	2.3416		1.97013	1.2665777961987201	1.6494	3.25128				1.93684		2.51428
O60716	CTNND1	4.157284166440175	3.90167	5.422977277057865	4.39094	5.083380735168585	5.5574	5.120747213646065	5.3794	4.64604	4.641750851548425	5.07436	4.28616	3.8765	4.78542	5.270735233810565	4.873377386389665	4.91793	5.80413	4.49826	3.16442	6.15675	4.441951948843915	6.165871862788055	5.984484276656815	6.63516	6.54166	6.61597	6.18501	4.263809523114926	5.83746	5.3785070509803745	6.96324	6.129749701001885	6.035761723050705	5.44844	5.69847	6.51256	6.400879305380595	6.417839581078195	6.9788390427136004	6.566450584186475	7.16487	5.59371	6.0421	6.348585909174989	6.047642581642441	5.8533218226254355	5.70321
O60725	ICMT					1.59229				0.671624		1.32015							1.5093082366508952			1.24609		2.06777			1.38918	2.780091101652675			2.57735						0.755968	1.39408	1.91722	1.8867	1.63859					1.54054		2.558
O60739	EIF1B			1.90816	2.2859	0.940054	1.53317	2.044051014955725	1.8761274046562848	0.319839		2.34843				0.4648307880257495	2.44751	1.61369	1.12304			1.3686772851797602	1.72883		1.50728	1.59481	1.47804	2.778949576226905	2.39264			0.617276	2.79648	0.219556	1.69119		2.0186	2.32104	2.6606218814401403	2.61897	3.165811187501225	2.11643	3.213497454301215		1.676103827804635		0.8876331773515349	0.340377	1.8318920909547451
O60749	SNX2	3.8862261111902203	3.571862551620245	5.06822	4.096676415584495	5.146190691647245	5.3888752169967695	4.793376396260255	4.925421866482679	4.422662141313695	4.7582352669437995	4.72619	4.27063	4.125677464667925	4.7427439592951846	5.00755	4.87973	4.456	3.8976864198671404	3.521170320542705	3.082621767015445	4.4348	3.7982728613162253	4.431205915599206	4.5013350504386445	4.063268395080235	4.323440700252879	3.465328545546125	3.32364	4.0876	4.53745	4.2214380380693495	4.394498348997455	4.336469852703705	3.8969687752178648	4.181584826458735	3.977702702605475	4.05601	4.443436740817745	3.96846	4.56836	3.99915	4.486820304229525	2.752832446688865	4.0937	3.9310372511540748	3.0630606360059947	3.8875295351492403	3.826091203413485
O60762	DPM1	1.69177	2.43477	2.919470762398575	2.513482063456025	3.615382172434845	3.3479671826173947	3.175313776438605	2.9793680965460902	2.64697	2.977127716626525	3.6236659877656052	2.046381976261055	3.28097	2.5661354009149697	2.96952	2.457554565868985	1.52139	3.90324	2.60246	2.361321266033565	3.60737	3.11782	3.860710876887425	2.896234850068155	3.12861	4.27562	4.844989704073475	3.9022621680173852	2.51165	3.81431	3.84949	2.90475	4.30043	2.78637	2.409627985564105	2.79722	4.440875097536885	4.376678090573085	4.474224662642615	4.41823	4.036806193075905	3.139600545856865		3.80315	3.9543934314298204	3.37712	3.911088371350025	3.0167627221815847
O60763	USO1	2.71576	3.728408808230615	3.465374889943195	2.870355241812305	3.873182711443775	3.888324905569845	3.51501	3.64062	3.41392	3.3400773615262302	3.45626	2.90485	2.00347	3.5612696097195897	3.635651580248555	3.4996310951713303	3.33785	4.540746895677151	3.6685981189278447	3.3343	4.66717	3.7688345201785802	4.5507	4.3747702880099855	4.302206055591605	4.691326567564425	4.691695721623541	4.284517930857775	3.7380900907559003	4.55318	4.145500843968465	4.53657	4.52237	4.075383163114245	4.2571528311358104	3.865766028131175	4.396015270317005	4.541090294159449	4.469010845551935	4.84927	4.5903177210415205	4.3493094556608245	2.96043	4.2287976974943255	4.34631	4.300770022907695	4.16157	4.135915351771815
O60783	MRPS14	3.04121		3.081896965474665	1.11603	3.7326	4.11145	3.3749511060936452	2.56635	1.63484	2.6147739772109553	2.78305			0.687253	3.11887	2.8035604202741347	3.67094	2.19822			2.6075937153621602	0.0729944	2.33863	3.226875678277025	3.3622818010644897	3.82816	4.32189	3.9033835899275147	0.656453	1.0555		4.275625895470755	3.480436992725865	3.6864208374380603	1.94324	1.7432664043518284	2.71667	3.8847445465852752	4.26844	4.286822000101985	4.126930990320625	4.726228863579205		3.625293008138125	3.56742	3.0748980656402454	3.04394	2.40969
O60784	TOM1	3.18504	3.57383	3.072725205127835	2.813340005946305	3.2225000755535502	3.19797	3.0703	3.766838925453985	3.2868495858678397	3.5880273070441797	3.01499	3.006132054212455	3.0994322997158603	3.65371	3.915628037797585	3.5300086555393797	2.987309765838055	3.93334	3.701562810725255	3.142400869009125	4.195744886566975	3.9549302687078995	4.2454	4.18408	3.9332787546141397	3.7201407037753853	3.079222294525395	3.488486517837925	4.355149815748804	4.54081	4.343375877287395	3.663240620845685	4.484932278361935	4.1895454585999445	4.191950352037405	4.061913617803315	3.787701140055365	4.256087784865095	3.87408	3.7455671750099953	3.4941763400008696	3.328628794825775	3.090060474055805	4.11184	3.7210037917622047	3.591537274792185	4.1170847907752055	4.1775032614129355
O60825	PFKFB2																																0.923849													1.24707
O60826	CCDC22	2.121387085558985	2.857682756887595	2.92252	2.6028516123824597	3.3557321817523746	3.7116098991357553	2.9740987786794397	3.156889791370395	2.86231	3.3516279412902747	2.823746433767075	2.7744530730145103	2.1432215044684098	2.1843797638783853	3.253541040823815	3.04453	3.0502544015167796	3.010139732510265	2.74356	2.26992	3.293650539605305	2.668421744799185	3.17919	3.507386690581805	3.140014490398075	3.311482620614595	3.167250869236735	3.2457064938815003	2.82889	3.27099	3.063535463015805	3.2725865202137303	3.4646191324699798	3.2267	3.21228	2.7296652175108003	3.1597635973464646	3.319715646907945	3.15275	3.547299215042245	2.7988586199198853	3.4650310769730597	2.214296527872845	3.0950661492031797	3.0609670884538653	2.93558	2.92273	3.099190356152575
O60828	PQBP1	2.75182		3.43034	3.5026589701262054	3.146330066038605	3.13875	2.957026088729775	3.839367869580275	1.14641	2.5891457236878797	2.54972	2.449948770870045	2.643345338278765	2.815913444424425	1.6952711430772252	2.70113	2.9631314786769503	2.44472	2.67322		3.06126		3.10768	2.8381010926229697	3.246667654605655	2.401782424260695	2.766109574499485	2.655870618628035	1.99143	2.59504	2.85276	3.861689447076595	3.67468	2.9418	3.38434	2.4944039071130897	3.44654	3.59538	3.3820399833063997	3.5349984605151947	2.8803244194551647	3.56699	4.1664314131686595	2.7967	3.30678	3.310300781674825	2.7371846636713304	3.22498
O60830	TIMM17B					1.53564																																2.17752										1.18019
O60831	PRAF2	4.030161244436265	4.13644	4.67925	3.1210128344186954	4.781793130667215	4.9215194145304455	4.222271581713365	4.38986	4.7005	3.7433561932053303	4.585431441455075	4.0408	3.85338	4.05755	5.092251928009665	4.832832359091546	4.482637860432675	4.633023238016605	4.303747045579215	3.4349076526845552	5.04849	3.856348315065575	4.75767	4.96777	4.41016	5.145062554604856	5.10243	4.876160414174155	3.6730867994735847	5.06398	4.46276	4.580983247078685	4.871203147898025	4.3144	4.7750530075363695	4.2817	4.382220472760375	4.991084603846545	4.89134	5.33766	4.697461008945281	5.06636	3.5217993000850853	4.661704073749245	5.06594	4.25695	4.746478910320605	3.7383131807589898
O60832	DKC1	4.818614709860395	2.542515293146695	4.4514	4.2782946847109855	4.5673564227803105	4.85307	4.77044	4.1673	4.139799923231395	3.6710760509757847	4.571933838815561	4.42802	4.006360511565845	4.69444	4.53341	4.417746306431775	4.45861	3.389038912140075	2.593531504760305	1.92724	3.85319	2.5698291803331497	4.017819412094975	3.80165	3.61464	4.056353921682515	4.48076	4.10693	2.62741	3.37286	3.1747199866566653	4.191255494645055	3.6234702820593903	3.3209128962295953	3.1717000488929052	3.3367657613663297	4.18606	4.042128825490115	4.331646649417644	4.392503465851259	4.215887391718205	4.26374	1.6808882818517699	3.92807	4.592137020319165	3.6995789855043952	3.97225	3.173402841503425
O60841	EIF5B	3.64152	2.23011	4.111289182488485	3.325448188867915	4.19641	4.22556	4.0772348432312295	4.012363950190955	3.7810572044832647	3.623321212732295	4.195268964983165	3.3534	2.7473884600380947	3.563070322498065	3.846495869332885	3.8067919112704702	3.55325	3.39705	2.3998215944255152	2.0127104663088202	3.8222695816627255	2.59313	3.729275610248025	3.695524527394805	4.000519280216025	4.154595411414116	4.37214	3.730626729008755	2.46314	3.53769	3.08519	4.166250874646645	3.791832017191375	3.531819973186715	3.249483787623165	3.56239	4.292253455108175	4.068781035797985	3.8725564460855697	4.377385554155835	4.167844145565395	4.188899225841335	2.2360680661099197	3.492620341249355	4.10309	3.768179417164315	3.28413	3.45015
O60869	EDF1	5.96854	4.146560828537435	6.18384	5.98284	5.28685	5.97462	5.74698	6.028960176136675	5.38698	5.743951497875885	5.80965	5.477015242825625	5.80118	5.879081590305235	5.30847	5.36143	5.561106543515685	5.2501	4.355822724892565	3.243671585346445	5.4065546589188305	4.66774	6.095699497771781	5.25091	6.17326	5.740062488284934	5.93842	5.39351	4.567348139087034	5.30511	5.28387	6.800851042104339	5.55667	5.6449	5.39401	5.878808956312685	6.098401840513395	5.89905	5.83683	6.08028	6.054641895225415	6.45263	5.820876684573915	5.52416	6.108588726840241	5.511307544027121	5.330438555862695	5.7888
O60870	KIN	2.72987		3.79905		1.90212	2.01834	3.45364	1.15823		2.95376	2.98525	2.13931		3.26142		1.8426044626112352					2.72127		2.847688076244605	1.555835086124075			2.55591	0.954016		2.46503	2.61329	2.935329909169265	2.25656	2.20792	2.61766		1.71681	2.301020989095745	2.70728	2.7778232048828952	2.73433	2.3771899872677853	3.12804		2.902958789408175		2.93677	1.96007
O60879	DIAPH2	1.529867875140265	2.77032	3.37709	2.65217	3.68622	3.8482012452282746	3.5424802774336452	3.28069	3.334592281843345	3.019198298697495	3.3547697951251747	2.7517	2.02726	3.2117807661975197	3.564043096386605	3.6148745955313952	2.9331411531595952	3.277090408867125	2.813083098271585	1.45853	3.12677	2.22279	3.6617527181116403	3.1419592750022503	2.95478	3.7956114225314703	3.20816	2.832962833874325	3.04422	3.22454	3.7979966129219846	3.2953294043136196	3.441791609254765	3.0188597437049998	3.6256763374799252	3.516530817487155	3.67006	3.81177	3.4059	4.05236	3.37195	3.709425807817725	2.8149676339344802	2.9912070808117948	2.85039	3.23823	3.04366	3.20755
O60884	DNAJA2	2.928893375129885	2.52834	4.042888334500745	3.162242010532025	3.7413	4.083228111790385	3.73514	3.80277	3.5209786538514853	3.6785403836187553	3.84254	3.2318113152643653	3.365760256752245	3.5833	3.761503921742145	3.41886	3.738093981444325	3.7079910621780447	3.432877563528085	2.5586801056254647	4.30603	3.5227847763967652	4.5086344969832695	4.03535	4.06726	4.292037082472396	4.659188732740505	4.007516425590835	3.2398315844052696	3.95736	3.45252	4.3932699339886945	4.167946282391355	4.07147	3.663873976344255	3.90067	4.240836507365049	4.20267	4.28582	4.76204	4.442360595307186	4.6822917194080205	3.63469	4.200094800274785	4.2666	4.116334684202355	4.17691	4.0389947044764405
O60885	BRD4	2.935219153658275	1.821325392214185	4.088333886420255	3.649577676417925	3.407238056869165	3.847656519409525	3.71454	3.609344457216795	3.02821	2.90432	3.683185613584765	2.700885471923475	2.59827	3.206118590270815	3.13683	2.96746	2.669480377681105	2.97442	2.114129312934105	0.969949	3.1321083911822702	2.95906	4.09926	2.89306	3.6988200884920053	3.95463	4.182827412871075	3.70766	2.07152	3.33193	2.92362	4.6658	3.304295519697585	3.50685	2.98693	3.399793504930365	3.964146030740385	3.9247	3.8977909985686203	4.389195517357599	4.04541	4.670248023941371	3.983570756444405	3.199764094987275	3.966543724179565	3.7020718966682447	2.810896738678405	3.42176
O60888	CUTA	4.9424	4.8548	5.9932	5.440042774511835	5.502548412189045	5.621588098021601	5.835667735775235	5.762864759265715	4.988373916277499	6.244014001080325	5.341941282224975	5.003760256245475	5.52752	5.220096784535334	5.81668	5.625530885326485	5.1948718679777155	6.50234	5.9362960286050654	4.531066691003774	6.143952600529845	5.8977262425093055	7.098231299833969	6.326656110692765	7.142525181435485	6.637063931854611	7.073164812751076	6.384698604696515	5.935869177293955	5.25438	6.058882282964145	7.05724	6.649795047580195	7.120843192993036	5.77154	6.04271	6.939039513249715	7.138303103210615	6.895041498382575	7.291796935354736	6.136311502893985	7.524086459443845	7.741279253347315	6.637969332554491	6.681714592075876	6.43857	6.177730457731075	6.4687626792756205
O60925	PFDN1	4.919359299081785	3.330840831962295	5.290706393720475	4.9970414097463145	4.146914319128415	4.562746203625656	4.4611	4.16192	4.47407	4.548748593383725	4.445996644304804	4.28574	4.20872	4.67523	4.137171746131375	4.0547	3.86737	4.23992	3.542672894499325	2.59942	4.235002836390615	3.732690376722455	4.879672337131636	4.20873	4.82239	5.06099	5.140818281144025	4.22901	3.58085	4.07333	4.63792	5.50007	4.1728430878861555	4.588843117148305	4.49397	5.11693	5.235125062171875	5.173065299897475	5.003495729694571	5.217877461438276	4.718708835995955	5.227731874177045	5.87832	4.5625517620203055	4.818122203076809	4.63419	4.793546153383504	4.898462259629085
O60927	PPP1R11														2.12474																	-0.0434995	2.00617					1.95649	0.878898			1.24582					1.1227227514598541
O60934	NBN	2.41742	1.564985894652545	3.4054064300891698	2.608427844656495	3.9344307760505703	3.720583092311535	3.5468583121888404	3.14182	3.41657	3.21714	3.11638	2.400540339485625	2.49392	2.558302718376355	2.652675730094705	2.627190241085735	2.74644	1.8938841882510649	2.50862		2.843565344599395		2.88491	2.95138	2.34424	2.81873	3.25295	2.52625	1.8372682586070201	3.19372	2.4734331094888997	2.93551	2.44241	2.63063	2.13147	1.69827	2.082331502216575	3.05326	3.18129	3.54738	2.69558	3.502318265773585	3.59304	2.79637	2.6778	1.97806	2.76162
O60936	NOL3	2.11462				0.567614	1.22304		1.27769	1.4998408961592786	1.70601	0.918347	2.23436	2.634616720602235	2.27869	1.484059735465845	1.925497330559205	1.496359324173115			0.90277	1.82219	1.389696999729275		2.13605	1.46302	2.35449		1.04647	2.603526744325025	1.94135	1.93633	2.02599	2.233853664093375	2.46559	1.2281305270024945	1.99744	1.94805	1.872534302201635	1.9450667869914149	1.2135278897092099	1.25042	1.97617			2.52482	1.01467	2.48628	2.88141
O60942	RNGTT						1.12747			2.95472	1.16897		3.01275			2.41923			1.47309	2.84701	3.44526	2.65208		1.89018			2.65468	2.99466	2.64809	2.27349				1.618512276557275		2.29199	2.55685	1.98393		2.15095		2.5051		2.12808	3.53875	2.18792	2.50679
O75027	ABCB7	1.25611	1.51908	1.64055		2.9293270547743298	3.367248078360695	2.25906	2.31632	2.04677		1.57803	1.62158		1.13076	2.335823174492575	2.599033481784195	2.79607	1.19499			2.91517		2.63835	2.33267		2.3397319699310497	2.88159		2.33131	1.81093	2.14257	1.77881	1.2092			1.82569	1.8334			2.44058	2.58975	2.4980658307244203			2.90262
O75037	KIF21B																		5.51985				5.20658							6.08711	5.41876	6.31747		4.9907		5.53702	4.94851				4.99524
O75044	SRGAP2	2.299868749221135	2.2067270672921753	3.40246	2.221418061840235	3.05903	2.787585244588695	3.437748297156795	3.3253087185514696	1.6921301988110846	2.87043	2.872683842829675	2.62336	2.43303	2.721352734654285	3.18284	2.5865104988517746	3.4953673473647546	2.52218			3.00523	2.37051	3.0901621246609903	3.4495180982599853	3.24257	3.52701	3.2516465629096354	3.17503	2.702093346506545	1.95591	2.34046	2.8561603317006004	2.63946	2.8177250228161848	2.9064294310336853	2.533592912161025	2.494005406564005	2.620414607270685	2.54235	2.784713156052015	1.986030907763935	3.299269450156345	3.12897	2.64118	2.56892	1.47395	2.75887	3.37287
O75051	PLXNA2							3.47879			2.933127728772315	3.50213				3.19996	2.96548	2.66479	4.061470693046725			4.1117169831479545	4.031419283817755		2.85816	4.28678	3.493947255158515	4.286283706881324	4.020090651161945	3.8717134262398702		4.593489500264755	3.4886970642021504	4.626328901510595	2.4483	4.07461	4.212955344755355	4.6064	3.69178	4.50199	4.63939	3.86922	4.3584280062776894		3.55002	3.839943959912415	4.232694780012695	2.94612	4.11763
O75052	NOS1AP																							3.14127		2.78207		4.01376			3.32242		3.4376115564844696		2.92931		2.54879		3.05932		3.3053699321596604		3.94219			3.02318
O75054	IGSF3
O75063	FAM20B			1.57705			2.6215	3.1763				3.67301	2.83783		2.29217	2.35223		2.18466	3.08366	2.10886		2.50474		1.9964290421317652	1.74411	3.19573	3.11307	3.39124	3.39731		3.2474		2.28162	3.32835	1.72058	2.74953	1.7216674185648149	2.587243877874295	3.05773	3.60966	3.2165972723292047	1.87682	3.6884369664698102		2.9625	4.11146
O75071	EFCAB14		3.34214	2.38827		2.44066					3.29756				1.2771			3.00444	2.46909				4.26333					1.30701		1.5569		1.1863		3.85824				1.81753			2.44108
O75083	WDR1	4.481832028833745	5.53847	4.029903538500955	3.2360127647365653	4.596428082527305	4.8823	4.25531	4.159603012685155	4.704952244026314	4.72022	4.101504025903135	3.88075	3.466910808913395	4.2801250033606095	4.7424920913247846	4.696877898763615	4.530589503527025	5.929582311734395	5.40023	4.89169	6.244637509667185	5.56699	6.210673059046281	6.19973	5.415978596672945	5.89854	5.822325157430205	5.36105	5.709197969487645	6.25937	5.919219487894971	5.760972639293105	5.858332033619265	5.641479089041351	5.6994549075956105	5.42504	5.712432937139695	5.9794647981213505	5.840571186124045	6.23015	5.765802096797925	5.9634302340480545	2.958586521685315	5.814570375179731	5.92095	5.4500578463420055	5.599299364535559	5.3337408083238955
O75084	FZD7		1.14108											0.606471		2.69057	0.435446	2.25959	2.72371	1.05195		2.67458	1.54284		2.6362317558210497					1.72623			2.128142262849425	2.631202539560465	2.031488602939755	2.91764		0.754471	2.5905375041120102		2.11353				2.66083
O75093	SLIT1	4.44927	3.32683	4.721564586767295	3.73734	4.16149	4.62249	4.74254	4.708803529080635	4.739326060803355	4.199574677362445	4.53796	4.88334	4.0841715763750805	4.146755766976385	4.7350598922841005	4.261628554557985	3.8140372604116246	3.94772	3.81398	2.37901	4.34634	4.018498392450615	3.206566418651785	4.368969209826901	4.216342166207125	4.5550161554932345	3.91944		4.20421	3.95878	4.007075132551465	3.5937552871817102	4.028368015490895	4.179270392828229	4.47667	4.721696443999855	4.99694	4.59968	4.063763714325615	4.29928	4.122966651697555	4.32684	4.10283	4.26853	5.02289	3.35539	4.03232	4.7754751195316345
O75094	SLIT3		2.0102662106611398																2.5539		2.403229014890425	2.53196		3.54864	2.72849											2.87333	3.33293				1.92047
O75110	ATP9A					1.77177											1.92731					1.26884			3.29317	1.8715			0.0318594							2.51395				2.28951						0.90937
O75112	LDB3																			1.85955	1.8762614605728531		1.03125	2.14989
O75116	ROCK2	2.662729793911015	2.70406	3.2424332905905198	2.33629	3.411813089049655	3.45104	3.28034	2.81482	3.008090811584515	3.301250870930155	3.390271850703665	2.46189	1.954116561644475	2.9049131899462797	3.168406569262975	3.0827867551266204	3.272273679090265	2.7060238766262703	2.7045262297305603	2.839733187523835	3.32132	2.87314	3.44389	3.484774549702405	3.10388	3.3381782935486948	3.2402750953037254	2.844995691612225	2.818024505590455	3.27515	2.879525437835805	3.231754510679425	3.26691	3.069942148275585	3.30849	2.975051677545225	3.2064039305528347	3.6260383372624148	3.36939	3.8651486354771203	3.360000663812695	3.69964	2.87038	3.48926	3.23308	3.106808067475185	3.4937743895090296	3.057543955625095
O75122	CLASP2			2.71597	1.08176	2.21299	2.6781	2.25643	3.08216		2.6328545665967997	2.40031	0.706473		2.18381	2.42854	2.05502		2.68159		1.59746	2.28418	3.09126	2.4023819965666853	3.13738	2.72728		2.17789				2.70278	2.88281	2.61065	2.91349		1.93118		2.959340822835725	3.14517	2.11658	1.889099207141605	2.74649					1.28068
O75127	PTCD1											1.83669
O75128	COBL			1.8508140724434001								1.42751																				2.08528									2.25537		0.103115	1.44202		0.312657
O75131	CPNE3	3.47789	3.314853026915585	4.40269	3.35063	4.29087	4.514038872313335	4.07881	3.961617211640465	4.131834619082675	3.800853281240305	4.292844138393924	3.6840316907776147	3.0174434586434202	3.7495554817641503	3.71926	3.78616	3.425579789991705	3.90285	3.2532801761283547	2.795824475359705	4.30907	3.393458116412355	4.140514508911095	4.00344	4.06357	4.30908	4.5974	4.022973125225505	3.770688519089915	4.33394	4.05992	3.881484975773235	4.18225	3.80702	3.960083207616945	3.82095	5.36863	4.878956180920235	4.68624	4.692138221168619	4.465698166762699	4.36993	1.42565	4.019838752087845	4.442326898091276	3.795333012207605	4.688431852748825	4.203588197216115
O75146	HIP1R			1.4865		2.062915732217015	2.42529	2.203024612958055			1.9441599724943752	1.84312				1.57519	1.33428	2.11882	2.92325	1.895	0.875709	1.665918375235075		2.9251095579501802	1.936223365800325	2.35607	2.8306487627238948	3.0589753690486248	3.22034		2.44555	1.38803	1.805890528223245	2.54127	2.92904	2.027807379930805	1.9811181699874352	2.432817083450525	2.56319	2.20642	3.3295398037057202	1.38401	3.67991	1.706483184400645	2.8177926819028647	2.85173	2.13633	2.143546096787695
O75147	OBSL1	3.19804	0.379239	3.08595		2.440951717756575	2.88084	2.46679		2.02244		1.631925800474535				1.98746		1.66735	3.36813			2.711208751019655	1.43885	2.2187	2.27783	2.589207459922335	3.321524653985575	2.94474	3.1380493736789052			2.74713	2.58982	2.08849	2.9486044720570153		1.9218433372543502	2.8776964645393397	2.768318121639875	3.09127	3.32873	1.77626	2.87762			2.1918	2.34384	2.85905	2.50469
O75150	RNF40	2.48415	1.1569479648586936	3.3443681625554103	2.063836363371045	3.018043057715185	2.94988	3.014828410090185	2.92896	2.36118	3.03674	2.64434	2.345673954791125	1.82057	2.2864691359066702	2.752159513198875	2.2052761029892602	2.469540034813455	2.7806904834921298	1.2395852907188498	0.451976	3.021277622594865	2.24791	3.153657934438185	2.840658585446955	3.49432	3.3899511791735897	3.7130937166196247	3.36892	2.131511638270045	2.59805	2.333988769233785	3.642655886851005	2.9262	2.981888565386485	2.6114203558797753	2.5828660643717303	3.577475473780615	3.41513	2.89945	3.74542	3.0875212684448003	4.14384	3.406496808022705	2.9814402901535546	3.39476	2.99938	3.1555490410304747	2.6561567631293803
O75151	PHF2	2.54874	2.38523	2.090640576134665		3.5984341491637553	3.236927162525765	2.96032			2.89777	3.09757			2.23672	2.13969	0.73999	2.93121	2.01482			2.58464	2.32372	2.2337	2.59274	3.33775	3.63478	3.48421	2.98446		3.18405	2.89155	3.501836286875805	2.7341	2.4361		3.58549	2.93962	3.5234	2.787966337501265	3.75956	2.69035	3.7762601564243248	2.52444	3.2838428963899498	3.65017	2.66595	3.75008
O75152	ZC3H11A	3.34535	1.21809	4.255897040697571	3.421981810167515	3.896852864638255	4.05063	3.756278033863535	4.02813	3.555225542224685	3.61862	4.08497	3.2029351688323198	3.2277	3.65639	3.7143550662901648	3.29931	3.356280667892965	3.02136	1.85111	1.16394	3.614509552315935	2.447165873463805	3.43648	3.52238	4.03249	4.219196867475334	4.08291	3.704938318485765	2.0814883509686153	3.28832	2.9755303026556703	4.44177	3.4293544389585646	3.7149882732093547	3.272068906545775	3.587457277321015	3.64121	3.73574	3.766219104751395	4.30034	3.906443929402975	4.655305609269055	4.09954	3.582185540499585	3.942137313540905	3.30569	3.3042656074351653	3.0745166220159748
O75153	CLUH	2.27711	0.140548	4.266341748378601	2.532518056074145	4.1291088089758645	4.20709	3.7711696363190352	2.65423	2.882932512072005	3.4739904562044748	3.98234	2.6695085988694203	2.28072	2.528531965084325	3.2134992420915403	2.972592222489015	2.800076261671915	2.6737	3.57949	2.48502	2.13132	1.7792	1.6820485171472153	2.653062168868445	2.101823182409845	2.525141159131935	2.73671	2.643645964880715	1.6850128294697848	1.67243	2.5357140337669097	2.45929	2.343235293917685	2.1543379250978703	2.48771	1.4072	1.9258854633959799	2.812956789987175	1.61785	2.7524	2.525587853919535	2.774896014615995		2.11217	2.156880696667785	2.236449325836935	2.355688057778095	2.257394660140965
O75155	CAND2		2.59188									1.55933								1.65293						2.71628	2.27091	1.88992								0.876857												1.99472
O75157	TSC22D2	2.8055241837414053	2.33157	5.7373	4.258323081410855	3.57702	3.20372	2.46165			3.597426301993025			3.72543	2.10165	2.6633008420360653			2.58412	1.91259	2.11741	3.827		1.95557	2.39591	4.023398845873469	3.646776822360775	3.710549790554115	3.72656	2.325769721916245	2.56336	2.838265914073395	2.75131	2.961436696120275	3.018024485382485	3.280989242376985	3.268882864892285	4.48563	3.604512559439125	3.36693	3.62508	3.521686468696445	4.15575	3.355126010169295	2.78654	3.01177	3.233830872857795	3.46203	3.192306807299125
O75165	DNAJC13	1.70606	2.850685566052965	2.93471	2.0945177644564548	3.31615	3.428416102514345	2.9826315894079247	2.347950661217645	3.121370201094805	2.591662501087235	3.156561936777975	2.5002		1.5924714821689656	3.040700469193805	2.867302812047905	2.232043108792975	2.95226	2.437181488121075	2.3204528550403802	3.16277	2.24752	2.612027640254685	3.02982	1.768505932153935	2.942272336565085	2.505407121137245	2.497350704236055	2.20048	2.48504	2.3944597758366353	2.3547832919436846	2.9675	2.2526137260194297	2.702078976826265	1.998853689715875	2.46168	2.898084746059305	2.42194	2.93962	2.037047256383525	2.7900388374134097		2.787973726560495	2.42384	1.83761	2.878747727230415	2.3985333231725248
O75170	PPP6R2	1.30394		2.790247475136725			3.36038	1.3583	2.28585	1.51306	2.12488	2.299394455195595			1.611152444911265			1.85083		0.69938		1.69745	0.885803	0.880905	1.95514		1.62089			1.410029368164965	2.32351		2.21993	2.12848		2.01886			2.83996	0.666453	1.77176	1.715982681782295	2.184961152160845		0.352949	1.86218	0.681551	1.6655	1.37862
O75175	CNOT3	3.61717	3.16935	4.24676	3.456685881567295	3.918489285603295	4.359876865043085	4.248824017247255	3.69875	3.91115	4.274755017028115	4.13162	3.4352671783123148	2.6240055945636547	4.04338	4.25254	3.5854	4.28293	3.6784056381006103	4.1289		3.81276	2.54785	4.082276375658886	3.8746857636913097	4.22601	3.988825043423695	3.9377020884578053	3.75542	3.651351229195165	4.09214	2.62485	4.409704300347515	3.6102	3.65668	3.481271845981455	3.4125290811315248	3.502866250994255	3.85819	2.943747613430145	4.40381	4.091897608451215	4.416191238794175	3.704111207715015	3.6934602032911847	4.17791	3.97034	3.799254122806165	3.20447
O75179	ANKRD17	1.25558	1.47876	1.2492644432630213		1.807208081179275	1.048994557171113	2.19784	1.50511	1.98662	2.390090270674365	1.746645243333115	2.0473951389126244		2.41239	2.26499			2.795951269849735	2.251932067500125		2.90627	1.70468	2.713059137681185	3.20628	3.33523	3.64516	3.54686	3.142086726819975	1.05524	2.66838	2.5934486063503597	3.282842631111115	3.04954	2.372283925052315	2.821851290391715	2.675840302192365	3.455628793541565	3.430080951909265	3.2581571527539053	4.039661365571485	3.299766623592605	3.8353840642518398	2.9970905158034453	2.824717460054805	2.740109070968955	3.109863477836385	3.282938608072455	2.511250086201045
O75182	SIN3B					1.50229	1.34944											1.22368				1.932		1.887057116986305	1.18983	1.53731	1.3113843643641498	1.8135	1.25005		0.389968		1.9444480540321099	1.482561918604439	1.43512		0.668374		1.6444	2.01667	1.790103670609366		2.39739		1.69229	1.78951	2.89246	2.33827	2.25737
O75185	ATP2C2					3.46361				3.50388	4.33117					4.48587	4.07717											3.33548						3.26409						3.26183	3.68205		4.08851		1.96181
O75190	DNAJB6	2.41737	1.48051	2.51041	2.75764	2.948922021325595	2.93182	2.84198	3.030815952540645		1.6719	3.32237			1.81684		2.93354	1.88291	2.89114	1.10105		3.002441590816125	1.47816	3.044384081153765	3.08157	3.41771	3.251838668974425	3.361246240786035	2.917482939182725	2.702410378511925	2.14452	2.48763	2.28608	3.17002	2.4076	2.52745	3.32989	3.01867	2.6918574274313603	3.077731220789985	3.2892808969587852	3.704250433801435	3.0302		3.0436	2.436584095752885	3.51851	2.731232224465705	3.077949865697735
O75191	XYLB					3.347050277231395	3.29985	2.1108					3.25196							2.10369														3.17292					2.72114
O75208	COQ9	3.9054440229458045	1.44305	4.430571302862365	3.443253833392275	4.37323	4.595506459999324	4.256175125225835	3.7991486591597754	3.66328	3.41446	4.1728351852785845	3.31989	3.269820157439775	3.9992206886717847	3.8987149341299947	3.1745691780414846	2.7706000217069953	2.92242	3.37372		3.20645		3.98983	2.474903235941495	3.374549382989965	3.43595	3.48134	3.920380814974995	3.31419	3.76617	2.919524837541465	4.32453	3.40111	2.939569845125275	3.16826	2.9407560793357153	3.1998393365083553	1.6174930742611449	3.58509	3.541240914493515	3.94386	4.061927664027754	3.54281	3.4618798087027054	4.068502865919865	2.811273762300365	3.48275	3.08692
O75223	GGCT	4.637484748366425	3.922873573690095	5.604790566031175	5.8413000402224196	5.751002515108125	5.69337	5.48662	5.266725904874905	4.75194	4.812181896165475	4.66375	4.55476	3.881438716985085	4.81382	5.0797340703375795	5.126646230615824	4.571939804721589	3.82721	3.85331	3.33136	4.374256909984226	3.7702177861587503	4.30548	4.19477	4.791289064294075	4.34409	5.14289	4.5714920160338295	4.090663891278449	5.04711	4.44609	5.23761	5.02254	4.432149242870635	4.338945427882395	3.6207	5.0013899039954754	4.7414	4.812270915750285	5.4816665820521155	5.03228	5.493615009964585	3.06101	4.830009987002596	3.8134155127683353	4.56148	4.244568406272875	4.39046
O75251	NDUFS7	2.9450754203800846	3.52286	4.809683178693555	3.31725	4.92541	4.756108449995725	4.604938642305456	3.7608886106178847	3.864828503822605	4.45645	4.64193	3.78505	3.674616069953305	3.38217	4.557002430679409	3.885630433992755	4.096202626586949	4.38812	3.7409016391147247	2.993	4.69049	3.850289659019775	3.7946133495530048	4.37304	2.66979	4.637333071147751	4.92905	4.606050452690734	3.267531967466785	4.23589	3.7588347433435745	3.942577059245365	4.385136560346485	4.34259	3.90631	3.74428	3.57335	4.59205	4.338553694389835	4.950917243669065	3.7959815126502905	4.809993908829585		4.40123	4.2136980900148355	4.29269	4.23195	3.97513
O75306	NDUFS2	2.7039465397869202	2.690927632841655	3.61342	2.692927133561885	4.35194	4.322701981891165	4.085826259532315	3.64753	3.5008570426140553	3.431813518839895	3.76575	2.82794	2.3831120336353298	2.3773410456072552	3.7350964407517404	3.1424635637992298	3.070249560455575	3.47901	2.73192	2.63562	3.967214564966845	2.3876130379268448	3.012748691158905	3.1816157882500447	2.92456	4.142006466891515	4.024787880067455	3.70444	2.661002020043885	3.63855	3.3740269664916953	3.638288600635655	3.55177	3.14821	2.6569204262082797	2.87284	3.462737672843025	3.184289890754875	3.92057	4.213021226408156	4.0433	3.57275	2.40359	2.871169924271605	3.867295274116765	2.78886	3.7415978130534953	3.10282
O75312	ZPR1	3.91974	2.2887174698380752	4.64535	3.93033	3.85751	3.80781	4.019023499463264	3.6553854706055198	3.605933338902365	3.7322240129025452	3.48136	3.2912150517059997	3.3771766038967552	4.05217	3.8167964546381796	3.4999547313774553	3.22413	3.2610841038398597	3.0043372907556503	2.16106	3.569679681951095	2.639407376258535	3.81761	3.4468616180216847	4.053816132592985	3.65456	4.236297967917625	3.426200368075885	3.086045674610885	3.93628	3.7147583895604246	4.358236357492229	3.798622425935455	3.61376	3.5786567210334397	3.746462395520255	4.012651721078285	4.00881	3.43872	4.14043	3.70263	4.4649777141486595	3.8085432769785896	3.26851	4.09515	3.452582207809015	3.410294306928145	3.72863
O75323	NIPSNAP2	3.88895	2.5858	4.725515636930215	3.93993	4.69185	5.079015600821445	4.731352117704015	4.27321	4.179147893430136	3.113127321145495	4.839319953471611	4.44542	3.65132	4.4175	3.9665540666112955	4.3187	3.15452	4.491916477434815	3.3382811879435152	2.8823555789311897	4.9567596398831295	3.82563	4.966256962026829	4.409206721461365	4.22306	5.1039454171651695	4.647098751302526	5.21778	4.003729983473445	5.14342	4.8347528464646405	4.668961875074141	4.75223	3.581132213944945	3.865755996077975	3.287795628356005	4.383596061489239	4.725040263122505	5.12463	4.9025074688849255	5.021414080683925	4.80523	2.235457240130165	5.07379	4.908035177082574	4.554138884508595	4.61447	4.41349
O75330	HMMR	0.837535		2.996157008685905	2.382918691512815	2.328548854799715	3.11311	2.47289	2.07229		2.5604	2.28754						0.775215						1.86958		1.41683											2.32924		1.50946		2.152825324425915					1.5549
O75339	CILP	3.31794	4.893118228552405			5.11892	2.220591112797585	2.327433671943495	3.25237	3.331490574127585	3.55494	3.22462	3.258572623978335	4.69459	4.655460847013795	5.4542	5.244405922042436	4.53546	5.809586633725595	5.183410319651485	4.81543	5.389428314845645	4.937533361664945	4.973397653018139	5.8175479786336854	3.96211	4.41163	3.600276354606975	4.53076	5.518673764881624	5.31521	5.40696	4.108754374258375	5.44904	5.26295	5.725149367263195	4.725535116581645	5.604760351446686	5.687838033279455	5.37953	4.194872189974371	3.669387957264615	2.48054	3.208382991783645	5.994887523269595	5.597908240438195	4.74174	5.572332163290195	5.29198
O75340	PDCD6	4.82263	4.331626527950675	5.60499	4.50289	5.560528606158285	6.0114231322541105	5.3599	5.48118	5.3204	4.39185	5.7862115603979944	4.702244257246145	4.56037	5.058129828858285	5.45955	5.079881759310245	4.5252	4.6893264873049105	3.65278	3.1505249639258697	4.72228	4.33791	4.995462115799425	4.336056272491005	4.598366171026335	4.736311740241584	4.666999360058625	4.670345300523914	4.138937518871845	4.91733	4.866746891119835	4.51202	4.876376812248415	3.7210722296957996	4.2359006435441895	4.13067	4.56082	4.92189	4.664688670985035	4.9553371638670995	4.541698671732645	4.42671		3.919618978392625	5.18989	3.70045	4.689380171700774	4.412199930759735
O75347	TBCA	4.661350140722504	4.475884433112095	4.578351295411955	5.40089	3.86125	4.09061	4.194693939954745	4.16945	4.240962142944255	4.568451885878755	4.015787856180015	4.168281630786925	4.3087616518770755	4.571011739668229	4.2222	3.70862	4.012227235242545	4.535473004154455	3.870319334525505	3.23729	4.2191674735024645	4.14669	5.00716	4.38935	4.297937010247545	4.852585475459975	5.95493	4.902021538006415	3.689856165461055	5.53124	5.47398	5.685893284993355	5.0385926488233554	4.638638563365674	5.0884	5.00891	5.96844	5.41926	5.6435033000805745	5.552786752884475	5.453690520866445	6.011665215571005	6.487329274465555	5.234578590686246	5.271739129668565	5.9259285724736195	4.77859	5.443269652249684
O75348	ATP6V1G1	5.27742	2.4440260550541053	5.296897565163765	4.90189	4.719581595283405	5.3742454764219705	5.073578015171369	5.187801580845245	4.7229553920830245	5.11423	4.51458	4.16468	4.589429689112885	5.635116987527865	4.5800929463131155	4.58615	4.824062583075255	4.38334	3.3537	2.45991	4.935257602022315	3.945966974437315	5.55811	5.1090591120470545	4.715889606281525	4.40956	3.906003735115825	3.89713	4.507247565064866	3.99085	4.01595	5.27569	4.756903837225705	4.242409249835674	4.304063440189886	5.031596687817865	4.641	4.507536401546085	4.2650835493550705	4.387246706207939	4.78452	4.4531577777789355	4.60053	4.17272	5.338290777631365	4.16389	4.589451580931096	4.377038837980485
O75351	VPS4B	3.646797714561345	3.447920559559865	4.6514146819183395	3.933152933270435	4.396424616102575	4.655624938288475	4.15737	4.823679659484975	4.33372	4.17452	4.3136207127463795	3.571604338683115	3.85581	4.104674969735434	4.062591493387955	4.4929735131330855	4.06373	3.0235039360591403	3.130683232713115	2.814224045461715	3.868290653385265	3.31381	3.8219087508123604	3.75247	3.500255852865505	3.59474	3.524149803323895	3.0684	3.5420876521434552	3.99769	3.569525140025465	3.5355256850244503	3.91943	3.4158782619723898	3.65589	3.51402	3.2831151393043703	3.569841076861315	3.327824080069675	3.87119	3.6808772164060697	3.6159425231399798	2.0381131434120903	3.42375	3.334568402177065	3.38238	3.4831297650982798	3.317561349826645
O75362	ZNF217						0.808129		0.511604							0.699962								0.58165							0.27221
O75363	BCAS1
O75365	PTP4A3			1.18788		3.43397	3.1986		1.17129					1.43952																0.575182											1.55614		2.63116		1.16588
O75367	MACROH2A1	6.29981	4.9033236089601555	6.8285954345919695	5.33808	6.831853522086175	7.303570517725245	7.0428598900241095	6.23143	6.31161	5.990589673061745	6.4304030844908056	6.16483	5.6127458873659695	6.382355075821855	6.697643325206065	6.488291048290755	6.4823738148584145	5.120428586684435	4.601594280999111	3.70054	5.73721	4.55526	5.470945217278995	5.347843538188576	5.344214542188265	5.9412719156636005	6.4046118817718405	5.47274	4.696858162809425	5.30499	4.89529	6.0319136073031405	5.314222445917045	5.2501759063180895	4.871309310574494	5.213214685695521	5.7517000036985095	5.81977	6.114052390323495	6.460671216061745	6.01255	6.11242	3.316385338721685	5.590391284226319	5.94053	5.61219	5.37025	5.08802
O75368	SH3BGRL	4.7570837925327005	5.09619	4.206659996746895	5.04141	4.1653581779032205	4.08476	4.34614	4.483204889458075	4.84278	4.969821325828465	3.765	3.78025	3.55344	4.807857271739825	3.88833	3.9648005626872598	4.55572	4.52454	4.890595239355115	4.635427291150799	5.08526	4.85133	5.6418800390839845	5.20738	4.558592549951795	4.605593178962585	5.01062	4.249869815390561	5.04561	5.96989	5.578600111674765	5.5894749366588545	5.5835	4.91658	5.449263035552995	5.317716153514405	5.62749	5.4298799422635895	5.770491834762505	4.805009982611245	5.324240757574625	5.0345646342770145	4.48996	5.68559	5.077781178781811	5.97005	4.86172	5.79899
O75369	FLNB	4.6116645468278445	5.09391	5.361749860482295	4.5490768072722005	5.24151	5.6673788637220355	5.364538960467485	5.435631120614396	5.058118332769305	5.678523637612875	5.111034512239344	4.886774998209164	4.636393846379351	5.541108773449835	5.741342359230675	5.39252	5.417233697646145	4.348628348225224	4.281447830374225	3.64347	5.065437959290875	4.5176231249258745	5.249793708767966	5.047255307906865	4.5928338082742055	4.834547154629955	4.31802	4.119932978584265	4.65698	4.99924	4.65291	4.701832612327915	4.76232	4.776260560363649	4.689889986484101	4.520175062197965	4.588628822371295	4.7025848371582395	4.4141453020463555	4.7823335835636005	4.526906182216795	4.8178381507239045	3.765615227962595	4.5206241559965346	4.548289331174315	4.127290849602829	4.52075	4.375102445622365
O75376	NCOR1			2.2331793439998453	2.75486	2.25592	2.289513186693405	2.4742460726081648	2.3896409229143947	1.0466	1.6198879720250252	1.8091			2.96807	1.8723619323192549	2.88441	1.6934444932729051				2.14374		2.68278	1.264335284153685	2.809674005057485	2.51551	2.704458330135025	2.27177		3.02418		2.31971	2.69035	2.0285272809899046	2.252742551161365	1.1415	1.432531003700652	2.026778598412935	1.66644	2.52354	2.1494288377512802	3.10092	2.81903	0.822437	2.7328266126011203		2.611237899030365	1.430268944291365
O75380	NDUFS6	3.837700341037915	1.897770176264025	3.728314465078665	3.1305398289349453	3.35168	3.84108	3.550746805349635	3.719449378374205	3.1837293567028047	4.00565	3.4881	3.5640612387057953	3.762515196857405	3.64623	3.2201987195209547	3.21997	3.9217550551508547	2.70223	2.7979947131467497	2.8846241121500347	3.42616	2.73848	3.8557754183103254	3.159898120102075	2.87458	3.165243976471075	2.000196547246885	2.7028258543356802	2.886892767681895	1.97643	2.55928	2.83874	2.9688305020204053	3.07591	3.24742	3.20315	2.682228329382625	2.751220977769485	2.484372444606385	2.95086	3.253368668494875	2.7683688828059854	4.942	2.36003	2.99937	2.5431216428520598	2.811190708631095	3.292088869637165
O75381	PEX14	2.93656	1.396821602418445	3.56897	2.56862	3.206876109379005	3.527075014957725	3.2154754983862253	3.88846	3.391208272096235	3.89347	3.01972	3.03007	2.86328	3.24891	3.42863	3.397814413995255	2.876149927036775	2.88501	1.99145	-0.385443	3.5130979725613347	2.23081	3.4941577184749253	3.050173004993285	3.78716	3.21948	3.49164	3.00657	1.8025131888962802	3.04152	2.549035508719945	4.224240306613295	3.2972643970894753	3.3410321875921998	2.967170374588735	3.316681928736045	3.7998512247492053	3.560229130017795	3.4221620752100597	3.902926300647615	3.5005673903560552	4.02322	2.208813774581075	2.5665	3.9141586970979354	2.72609	3.060341718968015	3.258812944167355
O75382	TRIM3		1.7735098124882436			1.19558	2.28635			1.74974	1.86537						2.6455		3.05513	2.36794	2.11142	2.338146174356385	1.96157	2.754058869825755	3.2882909086088397		1.7352392761092439	1.95567		2.166525938844735	2.51067	1.549921614630385	1.8044012220018901	2.113164399399975		1.91337	2.21534	2.16326	1.198169506430212	2.91591	3.163246593544055		0.636549		3.06213	2.59155		2.19411	1.9999
O75390	CS	4.511545993960545	4.88533	6.10332	5.69264	6.53135	6.4490244123057945	6.156008027097365	5.87725	5.8175857505040796	5.136111488025275	6.46307	5.26256	4.241379263570074	5.21298	5.52103	5.427	4.89833	6.035865001567014	5.13067	4.83765	6.46697	5.381177829828135	5.987824609681165	5.837141337215606	5.84152	6.835028545544491	6.93106	6.444289842712845	5.72586	6.3613	6.43614	5.8989492094071245	6.56134	5.40863	5.590343630175085	5.416835328159415	6.39514	6.331282989682855	6.537494946324131	6.616686693812875	6.4544930321017695	6.03326	4.380153020497045	6.119710503789735	6.28511	6.0513	6.17991	5.852581155906115
O75391	SPAG7	2.423837996451605		2.41963	2.33037		2.15693	1.43979	1.7404		1.1607020094829075	1.775	2.65148		2.23663	1.78579	1.67833		1.26934					2.6512	1.89792	3.11912	3.1065	2.15518			2.40877		2.70574	2.47997	1.84633		1.8876870529799699	1.78721	2.37395	1.78466	2.449468034277745	2.20486	3.043530498571225	2.619948993698385	2.7466	3.0195795872019398	2.51509
O75394	MRPL33						0.154511				1.50818	0.974745				1.34522			1.16843			2.09281		2.64309	1.6189142108112091	2.2768	2.39893	2.41116	1.39052			1.45984	3.490763931540225	0.92026		-0.125758		1.9721754901821948	1.912977251674685	2.35825	2.788566338611255	1.8225489331679001	3.569116415266625		2.172054513596025	2.41855	0.835247		1.31154
O75396	SEC22B	3.7374237452730448	4.797153130495065	4.434441883819964	3.4378335667531603	5.1246250570167255	5.06765	4.72631	4.478720043184715	4.613598566526186	4.285659179144065	5.004897599825904	4.137461873350279	3.387789702173275	4.63799	4.897695227500165	4.42509	4.52892	5.370700441334895	4.288767376097715	3.996305238770875	5.583843553092505	4.33908	5.671807843829205	5.23387	4.79228	5.65728	5.4623049710953655	5.22933	4.733114802013825	5.57618	5.217951717293245	5.344117380216965	5.388316687957615	4.9098	4.890146919759205	4.5572579060139695	5.2472906654158855	5.246684488991115	5.349965983807305	5.48398	5.312287499844875	5.0331	2.50869	4.995356121476824	5.559551474210825	5.071551300717135	4.9763721334034745	4.82336
O75400	PRPF40A	4.3357846988288244	3.07019	5.027976282386635	4.434101221525175	4.468475342593445	4.83413	4.687761808049149	4.67995	4.462006660225384	4.642447435519775	4.518795259173141	3.878156796581475	4.2111314767455195	4.84791	4.7432121343624445	4.482357001302135	4.4209366887159955	3.799443613143525	2.556741320633635	2.60189	4.35006	3.08786	4.9465630872738195	4.134878593483165	4.32729	4.523171202387459	4.63149	4.25393	3.332134670902895	4.39825	3.638501606820785	5.22573	4.132011984173895	4.1739785464041095	3.82525	3.7294482239822297	4.906494965854465	4.712714242964266	4.585547323603086	4.906516457463315	4.67954	5.061393139749805	3.147822889682645	4.21377	4.791095085220364	4.165545555737735	4.109137422081011	3.917771119054525
O75410	TACC1	3.254317220748855	1.868558712656755	2.85972	1.939625536904835	2.483344400705395	2.8914663558292997	2.430168135262825	3.551824077250885	3.1059	3.01251	2.661554568534075	2.905192176544775	2.6388995534931503	2.41932	3.21646	2.9473091269357603	2.526534694188425	2.274830796139315	2.04968	1.98476	2.7771	2.561384343714245	3.0452552201979453	2.848206563750475	2.814777247445475	3.043342260950115	1.75245	2.03699	2.8578034223481197	3.23902	3.06535	2.659022260026085	2.63851	2.929096356994355	3.39491	2.897150179431325	3.3493735029694554	3.4418816684359097	3.22733	3.081712252267745	2.67708	2.68742	3.11777	2.7439318967924198	2.728246973521165	2.634543993827865	3.11742	3.12628
O75414	NME6			1.97964		2.59321				1.44066									2.0668	1.63655						2.97292		2.58273					2.07156								2.346726134305715		2.41559					2.78579
O75420	GIGYF1			0.582963			0.24966									2.39244									1.45955												1.75378						1.73669					1.93083	2.63447
O75427	LRCH4		3.20999	3.39989		2.612080787587535	2.65576	2.320349704874725	2.9985668928383102	2.62007	3.11724	1.65714				2.913396287849015	2.84267	1.633671207546705	2.12408	2.579090396800865		2.9176845084987297	2.38893	2.526181811753645	2.767624237781395	2.61077	2.3926960788543097	3.30269	2.5600441288541598	2.53017	0.967864		2.41505	2.9548534430688003	3.22208	1.95982	3.5768	3.47741	2.33549	2.09282	3.30888	2.222735673681885	3.22517		2.44896		3.42178	3.29274	2.81767
O75431	MTX2	2.9489	2.15429	4.6088912918792495	3.4867129546311153	4.8627	5.025991664528955	4.48597	4.335545738075075	4.231969614625685	3.8330838037378445	4.487899085774465	3.6047979691195646	3.05861	3.6423	4.1106126788030455	4.297815949536055	3.577548689001295	3.900438445349285	2.359018025422535	1.857967089028985	4.1920561952985445	2.684453835282415	3.351605246579675	3.951703646642285	4.06665	4.313200021048025	4.84259	4.054117511341305	3.134673925439205	3.42862	3.4243052849843902	4.12903	4.361847832568925	3.99031	3.5953944870549153	3.257540385537975	4.214664345690455	4.1818090501118155	4.3858834515115905	4.74796	4.38351	4.57316	2.89588	4.03366	4.06211	4.20639	4.116830764152439	3.6893798529247253
O75436	VPS26A	2.392525095204865	3.36539	3.44672	2.69485	3.84245	3.9352442457989847	3.341718190211245	3.490111018395575	3.552999122980225	2.4929311203688203	2.5116817725331453	2.954151378586475	2.226649407516325	3.535849620074565	3.56349	2.944616143582555	2.937392115415185	4.28834	3.344187066091905	3.5286	4.475834375244715	2.8735795183072597	4.32121	4.350726103560399	3.525863020614525	4.55934	4.490485225763194	4.394642242569285	4.0762753246300605	5.00822	4.551300636534474	3.773644544657035	4.23621	3.6934010095573653	4.13699	3.265997600509915	3.87918	4.39326	4.516208712485895	4.2611861076855995	3.912624934821345	3.723878520635055	0.519972	4.18366	4.6042122819887705	3.6474695283783047	4.27021	3.75319
O75438	NDUFB1	3.06633		3.9926178783580095	2.5055037602128998	3.7951	3.46582	3.0370659329891296	3.65396	2.19272	3.4742972582891953	2.435826691080585	3.14918	3.613317629289725	3.7743163101786648	3.9092515242435653	3.3266871993844997	3.07938	3.02321			3.37406		4.30022	4.0308	3.304916019122595	3.98331	3.116053827464205	3.55414	3.209936766117695	3.71792	2.92707	3.731631202225845	3.77725	3.8419649169784647	3.75281	2.741	3.16618	3.518800758089565	2.420038220610425	3.794570283269705	2.93131	3.0594009905386947	5.2215398628259155	3.04193	1.4347095733646038	3.347346612972125	3.08307	3.120174922360315
O75439	PMPCB	3.432098410456265	3.006408056732135	5.287085846690825	4.293602695983625	5.634788441467935	5.53469	5.17699	4.66919	4.02396	4.394232492332615	5.24264	4.19439	3.255855242670455	3.9492087806909453	4.90974	4.604827034935835	4.337513218392806	4.629232178909965	3.324758702861685	2.31789	4.461722544222615	3.58022	4.5050991986323705	4.496032035563015	4.866159067158366	5.061663060862655	5.45251	5.18868	3.5105026915180497	4.26609	4.2245778359049755	5.101883473227625	4.693031502656435	4.707240138199415	4.217230938832155	4.211787087482575	5.318708075946465	5.264755173323585	5.052638112119835	5.65032	4.85663	5.715291273849161	2.6911101202774503	4.8105856614585445	4.98725	5.023273145788609	4.8233456756764905	4.411972050982445
O75446	SAP30			2.21872		2.58024			2.895117571569365	1.7634	2.71051	1.8437652956363755				2.84114	2.09325	2.51736	2.4261	1.16833		2.25279			1.99346	1.89456	2.5750567111329747	3.0768	2.68262	1.38402		1.47957	1.675538543951145	1.68552	2.47779			1.3077949364238082	1.91738	1.5712	3.208137372337895	2.46253	3.3437752140472004			1.35368	1.940075960734555		1.2477731947036919
O75448	MED24	1.4157		3.143082028273265	2.19816	2.774756223840125	2.3423876174294103	2.337906531975505	2.702000379114785	2.42418	2.4636554238830746	2.673858429643365	1.655760180671375	2.54079	0.751767	2.58007	2.121607387852285	3.35601	1.923163062110075	0.537615		2.162792739912745	1.05499	3.1018	2.8216041937985397	2.13891	2.2978462596627702	3.4131120600914446	2.591723236923825	1.6024003411456393	2.55185	1.9839	2.1407094124395103	1.6608	1.70564	1.30676	0.7939232481150106	1.33426	2.36083	2.840497113426785	3.200707089718935	1.340102290226406	3.146049013888635		2.464845799469225	2.8152511988462896	2.431975877074345	2.512996484645285	2.23698
O75449	KATNA1			2.32909			2.3333																			2.01995	2.1862	2.01814	3.41507		2.36878							2.10914	2.77041		3.360317447936295		2.0926			2.05462
O75475	PSIP1	5.492146115066776	3.11139	5.852015414687405	5.99854	5.360612935134485	5.798180370740059	5.575838331575589	5.38705	5.12846	5.3691213791599655	5.0162612038800205	4.850057942774025	4.7034	5.518169847850125	5.04133	4.949595582117039	5.111856699974201	3.88393	2.80471	2.038293540042445	4.35395	3.24749	4.92222	4.255797610763436	4.67771	4.5524174823154855	5.2255	4.074783828908205	2.8752071119880247	4.41742	3.90888	5.501579588724805	4.365827341004145	4.49917	3.77517	4.303144628480425	4.934702677838525	4.61444	4.729299917516705	5.09635	4.917282785645925	5.26583	4.347860132105435	4.43111	5.196471088209645	4.652524617664669	4.117517628595635	4.403607232479345
O75477	ERLIN1	2.1674328490454497	2.81539	2.35193	1.59584	3.781665108844625	3.84309	2.9624032806887453	3.00323	2.498333579935505	2.119	3.055137273118615	1.69272		2.89356	2.905105783563215	3.578395988747485	2.22588	3.16053	2.79545	2.414190188106255	3.38502	2.504966562090155	3.752729535746755	2.97614	3.143698941256235	3.6089	3.497584837934915	2.981302125143595	2.9059421515182047	3.37807	2.7154	3.18216	3.326572980616505	3.235864596678095	2.83699	3.06918	3.00596	3.29431	2.902868734240665	3.86843	2.984217430682075	3.58035		2.988063747064995	2.926816367410905	2.599201385007705	2.14523	2.8228345797598697
O75486	SUPT3H	0.428421		2.44729						2.37257	2.15129	2.34379			3.27332	2.20467	2.73774					1.7439071667309796		2.089787630941065		1.29595	1.6617024524326651	2.47877			2.98611		2.528801409576825				2.21613				2.78172		2.34701			2.49127
O75487	GPC4	4.284863894522595	3.1934042869507246	4.90982	4.285888209849221	4.22123	4.058817421741635	4.004584120317915	3.559486112149425	3.51675	3.29409	3.83723	2.20774	3.9440650217757547	3.493031692095565	3.77523	3.163985058010415	3.6146616901792448	3.08295	3.04467		2.93725	3.0697	2.6706999956554247	3.416553858536275	3.56388	2.5765019615739098	1.68303	1.7555	2.81372	2.63392	4.312172443197455	3.565329024573205	3.23703	3.86755	3.54693	2.8740436282060102	2.63295	2.7055	3.26679	2.92083	3.0117639411292902	2.46274	4.347043264759315	3.316310881079625	3.71393	3.69698	3.0941279159328303	3.62503
O75489	NDUFS3	3.4119599109888297	3.40574	4.68427	4.081917856288255	4.700115934201595	4.868911458857695	4.455741691555065	4.78023	4.515965936764335	3.7868785026969904	4.652867973542024	3.9246425570187853	3.98221	4.460616138996255	4.13691	4.289870182239585	3.920480759617935	4.047357356292125	3.27602	2.95167	4.177024366823909	3.58786	4.1555	4.11413	4.39417	4.448161013234985	4.32129	4.069666682962305	3.891350600752555	4.69653	4.25225	4.321529889731685	4.588884150194515	4.001425305702201	3.870069868703265	3.75865	4.198540064164325	4.23921	4.233398884177925	4.594621424580225	4.39909	4.327741067450435	2.041292611092525	4.056680109819115	4.17689	3.72084	3.94567	3.9207418125290197
O75494	SRSF10	4.86125	3.38507	5.21595	4.864384771192065	4.781754043271255	5.079665812412795	4.90344	4.93746	4.406190673885855	4.8299813938292555	5.376265154216935	4.290708566419131	4.9351199706322255	4.888675814387939	4.570861620690129	5.0323759158558445	4.38058	4.099670176491035	3.36049	2.069621637112315	4.44176	3.22847	5.01124	4.79046	4.733914797533345	5.20342	5.29256	5.15176	3.5694686828352697	4.26551	3.82332	5.487111561417895	4.58721	4.627110831094125	3.92412	4.066216321823729	5.2744	4.9933	5.03973	5.55991	4.55424	5.590920706588035	4.667574626258315	4.662002324229565	5.32293	4.652751893608055	4.589616931532754	3.6588
O75503	CLN5		2.60886	2.8712364133007346	2.020083456382925	3.7293773783476203	3.5859237239266797	3.02549	3.282431219909545	3.1267089704196547	3.022699591863065	2.24265	1.2818091156574214		2.828131364517025	2.86711	2.61776	2.05041	2.1008	3.44116		2.98236	2.347505021272475	2.00519	3.0143190380962697	2.57509	2.22208	2.479911764074245	2.00886	2.72096	2.13646	2.63042	2.7897306770063253	2.8062012349187047	2.36001	2.032430559410825	2.48965	3.15232	2.532528948745795	2.3326347526243003	3.02419	1.34748	3.412518868192405			2.4117789363126603	2.956322817810655	2.4329162314181048
O75506	HSBP1	1.6005368272644571			1.52406	1.38992	2.15628					1.45905			2.06256			2.32109				2.22724		3.462025186338365				1.27307			2.64303		3.780670917024425				2.02647			2.75685			2.67576		1.46241	3.203965992925005
O75521	ECI2	2.656702213754735	1.55133	3.562196583455015	2.68975	3.3812038720594852	3.484489883153715	3.15814	2.6473298729043098	3.15805	2.763191200221235	3.015827344762525	2.813447362736205	2.932283035213305	2.759749851143105	2.370838201043335	2.81065	2.48169	2.65403	2.180926830426225		2.60636	2.09654	3.38905	3.028310750935985	3.484772809370045	2.9793	2.84287	2.8476129774248653	2.94343	3.77442	2.895626242276335	3.3244178366256003	3.19194	2.8503348989837347	2.554315655547665	3.47052	3.487255115051835	3.32599	3.2181664696464853	3.350980691483605	2.61454	3.8546926540522195	1.86689	3.27136	3.08336	3.359396791840875	2.534354983012295	1.947901563799445
O75525	KHDRBS3									2.64273									2.682675817062365	2.125837441230285	1.6444	3.84093	2.7704305576421797	3.64722	3.7457132828543402	3.7627727900477197	4.20061	4.156988459972295	3.83613	1.70693	2.86696	3.09715	4.118173636318534	3.678170458685735	3.6125818260126197	3.601302249609835	3.49569	3.07012	2.896398487664265	3.66718	4.113481483517715	4.39336	4.61329	3.317962160894125	4.00059	4.222568880007675	3.6835698383358597	3.45304	3.429372569066435
O75528	TADA3			2.49872		0.439699					0.645689	1.4281				0.866413			2.27839				1.20692	1.78534		2.488	1.77049	1.273027513666095	1.96747				2.37058	1.87684				2.87985	0.934726	1.45484	1.56573	2.54904	2.0905504737010103			2.217409630243425
O75530	EED			1.87891		1.58775	1.87218																2.05646					3.36113	3.037877145502565	2.91116					1.21434			2.14041	2.51324	2.39885	2.39452		2.59051		2.61849	2.13129
O75531	BANF1	4.658041131738275	4.138463773677535	5.479880362496735	5.42342	4.7403	5.278199585664314	4.89962	5.1773704694900005	5.092115565902279	4.739399889441829	4.589965397665235	4.746738694396001	4.661889327443105	5.4344945307560355	5.052638905461965	4.86693	5.519083116473565	3.95827	3.5800029607185353	3.387712980802405	4.730837363774565	3.7098038817499397	4.995040633157361	4.417554305118285	5.220645812259105	4.386364930128905	5.2541584831616746	5.19401	3.9978317696844803	4.93967	4.627238790247995	5.36821	4.824730777926485	4.159835185812385	4.236974931380315	4.793885958238775	5.432235837719855	5.191399997694321	5.1425633238345405	4.936474823607675	5.111983376628055	5.49054	3.446383507891415	5.38861	4.934259953509375	5.25594	4.96696	4.663672045661885
O75533	SF3B1	3.150261977213125	2.962994253061575	4.43408	3.230642474563275	4.601812907181545	4.575472429498005	4.397812103137045	3.661212046090535	3.9127344424815496	3.831522378059295	4.4490382306504905	3.469604110861185	2.12996	3.6496798414732003	4.032082217058985	3.765576601071715	3.72469	3.861301089068095	2.949944819865175	2.0626046439931702	4.029686062403705	2.76359	4.1053058825348145	3.817025384571055	3.650511828870135	4.39514	4.607908393158921	4.137489233989925	2.72052	3.85476	3.4124046856956802	4.31538	3.776709171986395	3.5677587045082753	3.216539174710295	3.217277781129665	3.8726455296966646	4.13612	4.251651392290871	4.617477997158095	4.058076729735831	4.447410576807665	3.8158487666138647	3.836447638883185	4.26307	3.92705	3.7891581014619202	3.3823
O75534	CSDE1	3.479311832284055	2.654093936733235	4.023084006920725	2.593950241504935	4.108616930102495	4.200121500065155	3.7268415879434347	3.9013463196946248	3.8049	3.8750799754312553	3.9156178107468698	3.16744	2.9474240869573247	3.51144	3.786716086263495	3.44496	3.7594018326662297	3.81175	3.0745241799830048	2.379343721362825	4.10081	3.20302	3.8660607259677002	3.807100951182615	3.841396914980325	4.273024507145975	4.357370168809835	4.0069164959285395	3.16438	3.96	3.57263	4.14393	4.030862689801175	3.736794905446445	3.862483948245885	3.777392799078485	4.2784354403950555	4.18162	4.153150345623775	4.424546253801565	3.9456090691947603	4.484828738571415	2.919839765571515	3.9814349256198405	3.989237979710805	3.6954473850136402	3.7350445993034898	3.70898
O75556	SCGB2A1	1.41672			1.17577		2.83578
O75569	PRKRA	3.38746	2.9602233396064648	4.37056	3.344266113293955	4.3916	4.305447529538634	3.91256	4.27317	3.638851310166655	3.951331989802645	4.062612590040345	3.13006	3.46994	3.53667	4.26148	3.8997816113504298	4.10025	4.2611430204450205	3.556729167716415	2.496503667152685	4.87312	3.5122171881978153	4.01525	4.506852060825359	5.00493	5.02495	5.175033728564355	4.85164	3.413565084520035	3.90792	4.018414462423825	5.181345979635415	4.7154	4.755672046408826	4.1565037251249555	4.239508428978844	4.70433	4.80828	4.828932013594924	5.310748991149515	4.796859024881965	5.5076059129165245	3.351608515550665	4.706275525424299	4.711835581109165	4.6655017094383044	4.476152597468065	4.23752
O75570	MTRF1					1.111257707178872			0.545382			1.87837				1.16647	0.523627
O75586	MED6			1.4382614157276379		1.90724	1.85119	2.029769141650275	1.23741			1.17095				2.16684			0.265572			1.42857		1.16082	2.33687	2.26548	1.592153522824667	1.0221651573416055	1.775020261568525				0.281386			1.83259			2.18918	0.497196	2.2030710678005097		2.0620825051107303		1.84544	1.27322		1.87534
O75592	MYCBP2	2.384750031373285	1.91595	3.987334591042405		3.50845	4.048124016210045	3.8345481212895747	2.69444	3.60054	3.28593	3.05728	2.86906		2.459127943034915	3.329587300406435	2.880613921808795	2.63121	2.38532			1.8463	2.35295	2.62592	2.46428		2.90846	2.4602512907738596	2.5019	2.39025		2.29641	1.90767		2.58216	2.1181			2.33193	2.51067	2.91789		2.716213733435165		2.50662	2.14144			1.69375
O75594	PGLYRP1																																					0.882748
O75600	GCAT
O75602	SPAG6
O75607	NPM3	2.95318	1.77069	4.35146	3.56363	3.596072805494405	4.323239750096195	3.758092591434145	4.17071	3.48485	3.1993768521415697	4.20175	3.58706	3.077369677402765	3.698157215970315	3.4543853908650304	2.98172	3.728447519066235	1.48979	2.59722		2.88315	2.03974		0.0454219	2.66627	0.827687	2.368447745234025	1.5956			2.04165	2.079495879144013		1.81568	1.526900333361955		1.595766514872725	1.6891712303113295	1.65714	1.2557850618856539		1.08026			2.60215		1.512955118706675	1.672201591212681
O75608	LYPLA1	4.69145	3.593228894802675	5.405867823635845	5.1493	5.63313	5.600717974600055	5.42328	4.98088	4.84801	4.47443	4.817532898881525	3.884396387394215	3.7613579620734754	4.524895621920795	5.17772	4.9938	4.221675030371915	4.412697477536135	4.11151	3.097913579516235	4.418563983260235	4.08917	4.254034652242829	4.151364815831766	4.21895	4.5517028031487445	5.493663293712795	4.37151	3.948559523614735	4.53573	4.09213	4.425986815225955	4.803805550244135	4.50481	4.70989	3.915022461965555	4.379642515318035	4.852528499443225	4.410529350205775	5.0212034080664605	4.69615	5.1216160666214545	1.739650368614745	4.44551	4.026931588318595	4.484518550157035	4.4202298498330155	4.384972434541625
O75616	ERAL1			2.154383178673145		2.43042	2.298995064392205	2.72084	2.23149	0.469553		2.27773				2.35277	0.7552547961452836	0.963801	3.3525			2.5515			3.82974	2.36036	3.0357	2.84556	2.72567			1.24998	2.82642	2.09889	1.46242			2.2192380246406502	2.59158	2.07454	3.04133	2.90376	3.33356		2.48813	1.68743		2.66554	2.24569
O75629	CREG1	4.282915804586381	3.9296284865429802	3.1666	4.15114	3.30255		4.064820060666531	3.66253	4.02087		2.85818	4.2541602314693705	4.97628	5.01625	4.718422595086505	4.122103964373495		4.94748	3.77567		4.46041	3.69049	5.140572304402645	4.601097687795615	4.173180773265435	4.08759	4.84593	4.04316	4.7465948369026805	4.91826	2.304566300077356	4.70415	4.4961	4.51492	4.34111	4.436736573580885	4.880834835843145	4.1176508715153055	4.213298852002375	4.666319761443965	4.790746658097785	4.440869833646465	3.23907	4.28885	3.9195088761917996	3.802312138730195	4.75106	4.3999
O75635	SERPINB7		0.9586990346486045																4.71609	6.175297464692515	5.234536834668875	1.9834283520981097	1.91261	3.6238845059543348	1.2882259743365136			4.088443659390455	3.3922	5.85047	3.88832	1.50837	1.9459570185896298	3.40701	3.790287093148225	2.0215			1.618420716299195	2.90014
O75636	FCN3		3.498989235581285								3.27038				0.397065				2.56899	2.48517		1.81458	2.8017237279211846	2.44577					2.60519	3.15711				2.76029												1.93515		2.28671
O75643	SNRNP200	2.4183181937667753	2.86773	4.02649	2.5977746743446852	4.4676998533986705	4.417644996364495	4.040501539610116	3.16097	3.73341	3.2744152253472754	4.211407172106496	2.989939447688185	2.2732493275396353	3.063071617193605	3.70239	3.5501660910333497	3.09469	3.986761683045205	2.836804510485515	2.3753224438670353	4.073649340510015	2.58433	3.702307973970255	3.8636530191086047	3.340523684155395	4.753646518799565	4.884443363531905	4.404996263825545	2.591654722037485	3.48164	3.45682	3.86115	3.8178218388378697	3.4383608936687953	3.203942443353315	3.3761765386159297	4.104895121694925	4.257834456157175	4.4786331787722595	4.685426346363091	4.07203	4.351825326372885	3.201297512776775	3.95017	4.2383354666019954	3.695647236115125	3.822686156160805	3.400326803539945
O75648	TRMU						0.884519									0.20522									1.56067			1.47416													0.525965
O75663	TIPRL	3.67117	3.4347195282438197	4.339220217531929	3.86862	4.73555	4.641410016333105	4.108021636214825	4.001073527067851	3.94628	4.117872158104315	4.48902	3.4707	2.80751	3.9724419085336597	3.9256377794629103	3.7890074546879697	3.7580797548517753	3.9827283111537097	2.916888497866335	2.672908337989215	3.897770329189425	3.380391281422355	4.089289499620615	3.9603	3.89124	4.198394048436035	4.812695063725165	3.8544	3.390939187467945	3.96057	4.018689523762481	4.6824721571270445	4.5741	3.88007	3.303372979497445	3.522884404320275	4.3868	4.480786648953405	4.4783257347402845	4.803964084872774	4.406561810273435	4.61272	3.0368520187777452	4.067285366671545	4.483887987307435	4.1617797260897005	3.7982077892545147	3.92041
O75665	OFD1	8.89235	8.60813	5.444376276510955	6.57119	5.72587	5.86061	6.325029002371775	7.458965303265559	8.131967095291841	6.78547	5.794053960699635	6.997929366742905	7.91222	7.398526860785315	6.2615952919675255	6.513790732198171	7.287874441517545	8.499063490243945	8.9951	7.812145425478215	8.804206437223947	9.34068	8.82271	8.811135453034295	9.019096922268314	8.17721	7.13046	8.387741599427574	9.534178896920444	7.47304	9.546362742177465	8.47019	8.922411203496374	8.79241	9.506922166564145	9.30131	8.819333346948131	8.798046827848449	9.09786	7.5751	8.69793	6.273079472714845	7.825810522543881	9.049893707553466	9.579385264261315	9.238432325511766	9.379963948101915	9.423334085858006
O75674	TOM1L1			1.77051		2.46967	0.557312	0.751019	2.4128904502006048		3.25156								2.87264				1.00042	1.8576913696585151	2.51322	2.26756	3.3946498419972952	3.5558	2.83386	3.02167	2.64817	1.32479	3.101873465186925	1.95258	0.526752	2.3528	3.2041957168836097	3.81239	3.32374	2.72163	3.357479696070985	3.51739	3.4597896211104997		3.65606	2.99249		3.1862432373833247
O75676	RPS6KA4	2.00511	2.51494	3.2117256654158552		2.7715792714519747	2.88237	2.90239	1.4718682054672534	0.794531	2.30185	2.23847			1.3139	2.58631	2.36711	2.51532	0.180533			2.322415139908265		1.33218	3.1389477958455254	1.68116			1.80729	2.30108		1.31388		2.781802487693275					1.86615	2.04017	3.01609				1.08119	1.61562		2.45029	1.4091
O75683	SURF6	3.890828167745565		4.51347	3.739252408548035	4.03466	3.9196992654096747	3.9048438308117253	3.68196	3.02973	3.360498836304485	4.02187	3.16596	3.43365	3.82405	3.58238	3.4470280608188553	3.45088	2.8753892477091147			3.558125353708105	3.0852017513335346	3.08202	2.46454	3.34713	3.482184182414355	3.18387	3.46537		2.4689	1.46196	3.87556	3.6763427733042704	2.907478093108555	3.6548493866491496	2.19264	3.23712	2.85426	3.5610132757723703	3.689072280204265	3.2989579901871204	3.329998059230075	3.2494366682875153	2.39793	3.64945	2.8808219060665348	2.67387	3.1108026699889653
O75688	PPM1B	2.881783287709375	1.72769	3.68969	3.242620033476915	3.02086	3.434991221595035	2.80162	3.217121848486865	2.15466	3.6696300809595597	3.29342	2.810127316629015	3.158913963951775	2.39015	3.24051	2.834792606770645	2.97473	2.0948		1.21295	2.4837311327443548	1.9902103449809152	2.89564	2.7559007691652697	2.706597738474815	3.38736	3.51003	2.5417707701346552	1.9108663695652148	2.46813	2.841408177718125	3.21421	3.11311	2.56048	2.931601478693055	2.898155749364815	3.47482	3.6644316729597346	3.22257	3.6037896829436997	3.2115841168256347	3.7549133685234404	3.409687856855015	2.89303	2.8564478242690603	2.7568885512503147	2.367906934033755	3.452264718563875
O75689	ADAP1															0.955918	2.08963								1.19255										1.0572										0.288944	1.21663
O75691	UTP20	1.61009		2.716393820079145	0.875934	3.2498698407492848	3.0355820484484903	2.97709	2.205264494180375	2.429923538050375	2.007590320955115	2.92218	1.4868421565921102		2.0609	2.956323790320265	2.6311109022458448	2.4183366024679103		1.51843	1.35733	1.7731	2.77378	0.7249232027355994	1.50428		2.40821	2.666249408552255	1.25135				1.41497	1.4695081422986895	3.72444			2.46233	2.62088	1.77029	2.48302	0.713779	2.379064368831315			0.651747	2.6722182487466553	1.65398
O75694	NUP155	1.7516211070415948	2.43983	3.39296	1.760401589301595	3.6491331703867598	3.67176	3.5621666433752353	2.263612113518545	3.222793360120625	2.420783680544515	3.311963241265995	2.3159286466934397	0.65205	2.07142	3.530690638052235	3.3431264803826597	2.732604646307525	3.4629032904314148	2.49717	1.0379500431960356	3.5324519461203954	1.994023166359095	2.94039	3.127926491191765	2.155553008376835	3.8408668910688553	4.30246	3.88952	2.30617	3.28815	2.883256234473555	2.996943170932465	3.319648452988825	2.360782566996315	2.70166	2.635074291334245	3.3079533984242646	3.65765	4.124032280345395	4.098174577273561	3.57653	3.6101		3.17583	3.268830779009445	3.03315	2.993973474510825	2.69352
O75695	RP2	2.6625218745933896	2.50387	2.500434180000405	1.468487723205478	3.7689506706209297	3.60806	2.868244360973315	3.4211816997256204	3.18756	3.325059136282415	2.53333	2.57161	3.16868	2.48179	3.6419186671381203	2.50765	2.517945106399245	3.46868	3.664415481695705	2.68955	3.964061689848565	2.97516	2.94485	3.374916808417675	2.93857	3.247662288293355	2.563531155968805	2.5161807525833497	3.7798842611625245	3.30547	3.055932863854075	3.2835630687346153	3.475752383997595	3.042066853893265	3.21392	2.443409250866595	2.192075352876205	3.22561	1.993768615748895	3.100229423811605	2.77612	2.9336864562454297		3.049471773785325	2.52544	2.1681100157645052	3.5385979380103354	2.32365
O75717	WDHD1			2.53084		1.29497	2.2593				0.861379	2.59798										0.890783			1.83197				2.16361	1.65611								0.819498	2.49823		1.7625		1.852010023723695				2.28271
O75718	CRTAP	2.1318	4.866626780558516	2.3363686978812153	2.24451	2.218645462939055	2.8421105521203653	2.214011744899485	3.7957934043123602	3.38707	3.6554269284959497	1.82932	2.79584	2.773121023997345	3.72591	3.437025698371375	3.486171282670095	2.804310063823475	5.36578	4.279393608246981	3.8033	5.271291171270105	3.9192575718930898	5.134332535342625	4.999960770750105	4.063557455094155	4.65337	3.8469260389115947	4.0018690036309295	4.503680032268085	5.29941	4.984617533436715	3.97264	5.178750539109885	4.438275286413955	4.594805746297045	4.196323321289535	4.19592	4.521773270681735	4.206771255017635	4.23467	4.0414	3.73034	0.512419	4.366058067387344	4.666429971844145	3.907036805687545	4.05285	4.73701
O75746	SLC25A12	2.24596	2.85486	3.7085886887758948	2.54363	4.38194	4.30431	3.7199427007951753	3.315292010722545	3.5068305127076203	2.33963	3.5701725257229446	2.892746450251635	1.37463	3.03081	3.747128095102715	3.3949255308105304	2.8215226969381497	2.36375	1.81647	1.78898	3.6312844905879054	2.00767	2.577241145753705	2.66978	0.858993	3.41744	3.41392	2.683273376183175		3.17536	2.696541889122465	2.6354296965063746	2.85378	2.030369437241375	2.6378314619566803	1.7115838389963702	2.39277	3.2119675297186348	3.233004483842545	3.1122176440727047	3.1353784501742847	3.0083062596249848	2.881962740681555	3.341500877529175	3.198270816398275	2.291536256397125	3.1480606140274796	2.806317552549265
O75764	TCEA3	1.57127	1.08082	2.99727	2.14911	1.820743291559365	2.609639065943285	3.342601644791385	2.152121120538685	1.37043	2.603366324619355	1.669711347671655	2.279730861747125	1.578598128363795	1.626278068796605	1.959509763676945	2.64729	2.682994635068745								1.80028	1.42878	1.6328	2.68296				0.774931	1.50071				1.84291	2.0874		2.18896	1.09531	2.5027		1.52911	0.9524056617556125	2.15838
O75781	PALM	3.567882441637545	2.982779750058885					2.603430976432495	3.15562	1.6975904386175025	2.79523		2.23147	2.52745	1.81058	1.71696	1.73045		3.6234771584470398	3.00888	3.618678739131465	3.56037	4.308469965104029	3.343590616867985	3.2093691560632953	3.92785	3.7585559886425353	2.8718464418006198	3.4530555274174004	5.067796274070075	4.66207	4.72544	3.4144811442468397	4.649399091164179	3.92673	3.96599	4.424731638003275	4.069403792300365	4.38121	3.7815381771809653	3.1894	3.74853	3.53285	3.419286148591655	3.9421701564270704	4.413303584427025	3.831577000050005	3.8543961124500052	4.02391
O75787	ATP6AP2		1.57497	2.97046	2.7006832890849397	2.73405	2.84447	2.91765	2.6870394551199297	2.62866		2.96142	2.02484		2.42414		2.5919	2.00836	3.16361	2.608764725508385	2.509409228695865	3.09274	3.07528	3.1136498512773603	2.951412074671275	3.54002	3.94365	4.041623678012256	3.5104545000209146	2.10281	3.49628	3.35116	3.244	3.22557	3.1012923199203604	2.80432	2.7611041316513747	3.4609	3.314727299922815	3.7568039778805353	3.849808936956065	3.30125	3.787745158974035		3.150988009283215	3.869687324787775	3.3193675754380747	3.30617	2.936299673085025
O75792	RNASEH2A	1.66313	2.9349	3.937311027799865	3.27894	4.376054578471365	4.1622180717943955	3.55713	3.84274	2.699337674615435	3.8846488296324946	3.99936	2.805883342297215	2.45619	2.456232259864825	3.206444637833725	2.615645873042125	2.833166607294795	2.45459	2.85844	3.3061908491477503	3.3082056458572904	2.25296	3.42711	3.3218506303658053	2.534261962058905	3.34328	3.8215	3.265536840465085		2.88817	2.663090782343565	2.72422	3.337736451622875	3.0572	3.3510618920730053	3.47418	3.535841516210845	3.3686129432291496	3.19206	3.8246687951175202	2.598277921283895	3.54719	2.80002	3.059317492525235	3.66936	2.50988	3.02467	3.01321
O75794	CDC123	0.996084		2.373359769707195	3.40989	2.7963525973444048	2.34031	2.00632	3.044200382699165	2.25746	1.7538	2.071950331387375	2.37158	1.70441		1.96913	1.76147	0.59112	1.805225866374915	0.705557		0.515948		2.17544	1.66435	3.28302	2.75735	2.2597	2.58123	2.69444		2.61937	2.756357370096735	1.775406292681125	0.880932	1.883433864340055	1.571905558615565	1.97718	2.728926560309185	2.57254	2.7991945342816402	2.64304	1.88175		1.43681	2.6962	1.074453587969823		1.64578
O75815	BCAR3																																1.44931
O75817	POP7	2.52938		3.9098364262747403	2.84628	3.36309	3.82863	3.19428	2.97886	2.95529	3.54363	4.6306796855071255	3.27587	3.84052	3.59162	3.94684	2.89313	2.7672742451830152						2.94178	3.69872	3.25417	5.05908	1.3381504060376295	3.25189				2.76685			2.27549		3.41446			3.40681	2.41426	3.228331070244605			1.76087		3.512316845883425
O75821	EIF3G	4.284205370890855	3.6478532939351798	4.772645272610269	4.7896	4.851085708868871	5.005128764862495	4.70915	4.8214	4.357719430942206	4.596236535205845	4.6040513564365995	3.829574047687875	3.4457	4.319039870335365	4.12864	4.21013	4.10155	4.55973	3.2513695073338047	3.03557	4.47128	3.96133	4.643289965595811	4.30175	4.75191	4.583534055176505	4.6412790875144605	4.32998	3.8409388048962096	4.31869	4.38602	4.87384	4.557924432894135	4.28929	4.089218539320365	4.59092	5.100436866900295	4.70793	4.53392	5.13798	4.848876617480485	4.893947013782144	3.1669	4.400936843462295	4.79959	4.528499086279361	4.3271	4.33755
O75822	EIF3J	5.01789	3.549093259578525	5.053076928845755	5.145356187720615	4.62728	4.91189	4.716049474007255	4.970985787456215	4.52045	4.453693516877575	4.80299	4.55308	4.249535004479875	5.072641707671044	4.13155	4.349891091415245	4.5677028884243995	3.8756413299355046	3.384307290153655	3.1887204627058097	3.9831367648241702	3.868394557293515	4.604775563703425	3.8723737355466197	4.53123	4.183070311141125	4.166245476601455	4.124629111595965	4.05424	4.35454	4.1484510140123305	4.590902035087835	4.441058221891955	3.7370235935250253	4.251336677918125	4.6269495541864405	4.436077811951545	4.4804	4.36437	4.412817215895545	4.416180431986955	4.3968439901374605	3.407569658021575	4.2195676189839855	4.59292	4.065822200036375	3.94678	4.55919
O75828	CBR3	3.26066	3.411089445934385	4.11506	3.24974	4.07871	4.33745	3.9946129095295104	4.557586078027461	3.7482	4.102966971900655	3.71258	3.43663	2.856264191627745	3.468688670472745	4.01393	4.124525406890785	4.235734458519195	3.2865233666911697	3.55095	3.111525037325295	4.364109934607384	3.60515	3.8370342111873947	3.85162	3.3148	3.51448	3.566702136096615	3.136473051218235	4.316705256411985	3.64762	4.33053	3.155979855557555	4.455911895687035	3.97923	4.52701	4.209206825316785	2.67762	3.939365243648715	3.46121	2.89968	3.43505	3.565	2.70038	3.805709970283705	3.368505412890215	3.05765	3.658538108968005	3.882445382969245
O75832	PSMD10	2.266011849272105	-0.101264	3.23832	2.317697745224155	2.044456817640055	3.156911880563285	1.5290176362571575	3.474491418120845	2.737294899782205	3.519561506371975	2.062394425517855	1.2433996852982425	3.44698	2.849391904809935	2.4922186928705603	2.8521255603658497	2.482161367598115	2.48686	1.9731	1.0027187949879846	3.509849693626595	1.6583189741629552	3.5070120150879847	3.169265613571665	3.538861734967835	3.853597994194925	3.71809	3.2751464196102003	2.456814268715045	3.50366	2.085397060763305	3.785860505660665	3.64612	2.72649	3.006975015061135	2.67114	3.564333911444705	4.046791560508851	3.9824768003318196	4.0629247944668005	3.0806236647510152	4.304298226938904	3.023646250283045	3.542086955069445	3.5170020615488853	3.16657	1.8245050121359099	3.1670382686861247
O75843	AP1G2	2.81456	1.78552	2.8329949160096852	2.3291	3.73698	3.917137806254595		3.22818		2.1698					2.79173	3.05032	1.666707417313115						0.567103	1.83136	2.4006																	1.29266
O75844	ZMPSTE24	2.249491060296595	2.3839559615193897	3.356347983370695	3.077340058797505	3.47321	3.620177391178435	2.66371	2.561806379615375	3.2376072629874253	2.26297	3.460327812103145	2.183962052843105		3.099853219695135	3.226202470126985	2.89575	3.43665	3.423894726429195	2.665901387080745	2.59204	3.3571167465865797	2.90722	3.734505973302365	3.440079289696515	1.6284412637455499	3.3530838192597647	3.82777	2.99936	1.26551	3.58896	2.9593	2.661463495147795	3.0273789090273153		3.115484318711495	2.718602267512455	3.318202817253875	3.5944103629196453	3.2653555650090302	3.84141	3.558569214650285	2.977758086518095		3.01136	3.786089497984065	2.897312813744305	3.0339966825569054	2.624862236050705
O75864	PPP1R37	5.93523	4.60322	5.64517		5.21245	5.68979	5.89002	5.95434	5.72134	5.91205	5.35781	5.46901	4.59765		5.61446	5.47622	5.91792	5.10831	5.54984	4.61752	5.81234	5.39597	6.01527	5.32225	5.99811	5.77329	5.5138566437016046	4.91292	5.83996		5.86901	5.65053	6.15205	5.64617	5.57459	6.3841	5.75507	5.84155	5.26919	5.57958	5.75843	6.0069		5.89147	5.85956	5.17614	5.9061	5.8972
O75874	IDH1	5.633860023701195	4.9822762519970905	4.6212	5.64616	4.49858	4.5494379672555745	4.39539	4.66198	4.9002330917298345	4.15742	4.0874027538291795	4.428262337824465	4.7721471540611144	4.827452509309055	4.860506900294389	4.46779	4.206589544002895	4.88154	4.781948305770214	4.089964140195081	5.0855	5.292437615257954	5.279791423977475	5.08759	5.184587581694904	4.7198432641179995	4.70725	4.28955	5.691599218557689	5.97966	5.93627	5.43498	5.832609886110355	4.906617125980185	5.408030718855635	5.405533144572621	5.37941	5.576388842241711	5.461141709173985	4.790349388630585	5.367884061774755	5.04529	3.52936	4.76618	5.4542	5.029932100209216	5.2263950187574455	5.511636674789155
O75879	GATB		1.16581	1.53643		1.86131	1.609372895955917		3.91884							1.91062			3.12562		1.7077	2.80746		1.987631445397335	1.98553	2.267775596670205	3.4821597915469846	3.04969	2.79361			1.4159152191404711	3.04156	2.324757707546705	1.61035		2.4696262851033453	2.91744	2.465639800849475	3.2413270104282796	3.28017	3.45554	2.975564192196615		2.23519	2.46363	2.10117	2.55604
O75880	SCO1	2.49405	2.050135577248515	3.71989	3.02951	3.569712246100675	4.067733515664784	3.751385942400405	3.7512849581222296	2.53119	3.447548813971685	1.899785241161885	2.590286949824145	2.8168123651727246	2.9151791754502447	3.428115292082735	3.62565	3.431028251350995	4.519916776370635	3.226247336650765	3.102113565619315	5.01054	4.059151941566736	5.1482	4.643199197925959	5.0358	5.332452424771045	5.665009262764125	5.071666025161905	4.466139740029375	5.22434	4.73709	5.702050226108155	5.28305	4.96226	4.815430589592076	4.385189583278885	5.42819	5.65368	5.5267061744399655	5.800383367943885	5.47299	5.761604872445455	3.93696	5.027736557543134	5.222010002713574	5.16386	5.267612863129431	4.913412971856035
O75882	ATRN	2.4117	1.52051	3.25324					1.33901		1.4783258033358804	1.83374	2.118881749595335	1.68633	1.83963	2.30517			1.38163	1.64566		3.05586	2.128654159986255	2.581122226914935	1.91382	2.6463	2.08021	2.50009		2.53538	1.24243	3.12225	2.62739	2.629296961116125	2.276864476906815	2.77604	3.13409	2.58387	3.00326	2.7243	2.533764223532925	1.9766590635111498	2.62606		3.066852772373805	3.3107545485857353	2.21418	2.19773	2.10945
O75884	RBBP9	3.629706439352675	3.57662	2.6928292172222204	1.85829	3.9821872936252447	3.9621190698381445	3.138096416739435	3.343889604532365	3.257866436807615		3.478579899822365	2.37998		3.83115	3.501392390846515	3.5519759553844503	3.705479540775935	3.48044	2.29949	3.38475	3.2924	2.808236623631195	4.0185	2.803332411383075	2.815261344289195	3.71612	3.52797	2.60849	3.13525	4.37417	3.8309967208178852	3.50071	3.70456	2.604882277280245	3.46488	2.75421	3.131284178563245	3.76888	3.70819	4.044810708192785	3.41148	3.738673368504065	2.93452	3.27418	3.7960127480861052	3.70865	3.10188	3.21313
O75886	STAM2	2.3131	1.62398	3.399121112599765	2.61746	3.07955	3.811276889433375	2.590180048249575	3.199658197742635	2.289927580317435	2.67239	1.875511198610935	3.11207	3.06336	3.14741	3.711567018089865	2.80273	3.3400916845152597	3.05418	2.8012204469524153	2.43716	3.49599	2.685970161845535	3.9427871937465104	3.6439616022814754	3.56344	3.798553595921165	2.603547034390965	2.3449509317934103	2.279431124575305	3.07768	2.9596863052185354	3.870937108095435	3.641484266308785	3.205277889374025	3.26916	2.7826835956788747	2.9964	3.619042670104935	2.9818155103395103	3.674149229471225	3.4434855441228347	3.834294002550065	3.3032811885660402	3.526431871087585	3.2661200757417053	2.59053	3.4978719799673197	2.35608
O75888	TNFSF13																		3.025131718915365	3.15245	2.7473847628908947		3.35207	0.983423	1.92421					3.286613298859465	2.5227	3.07174	-0.0791302	3.0632	1.94344		2.52403		1.14692	1.817444076757455					2.57183	1.73682		2.287444695457085
O75891	ALDH1L1		1.97714	1.49149							2.038398109327475			2.26529			2.6515		2.6666516384156953	3.238776607961785	3.472052094455345	3.172924622222585	2.524934375902075	2.5252600598491153			2.4078		1.8466	4.04965	3.65003	3.6499139185254297		2.83595	2.13304	2.5150658678217797	2.584882572089505		3.11159				0.526827		1.07269			2.40305	2.2107366088755347
O75900	MMP23B		2.15343			1.42184													3.3587428258532848	2.39836	1.9123	2.19659	2.8110197037433347	2.38203	2.23044					2.40334	2.36874	2.5385		3.9001260386856798					3.73504						3.53204				1.57403
O75909	CCNK			3.53654		3.3546227519126504	3.2991840174457003	3.70236		1.81517	2.71077				1.539440458192114	3.232504162273605		2.409984244185445				3.17192		2.27151	2.756876228897205	2.60792	2.64403	2.871172055618015	3.13664			0.826895	2.7291510262761602	3.02804				2.3849001518810846	3.08993	2.710795763426805	3.164922072403435	2.354204368212475	3.342595214076045			2.10411		2.85532
O75911	DHRS3					3.07261						2.87138		1.93796																						3.39057
O75915	ARL6IP5	6.226292624217935	5.765289773693625	5.760460968024445	5.100110878782485	5.705126279071365	6.494431157313025	5.714673787835905	5.81381	5.75608	5.89669	5.7765105687297496	4.953898986153425	4.714298128517375	6.43718	6.51739	5.617662306367625	6.081331465654305	5.937336883888155	4.628755122635865	4.5338	6.240885243531505	4.692005068785205	6.517372226915304	5.9417569519917155	4.6452724033282795	5.669624120390835	4.98395	5.085704862070985	4.997390229432796	6.50697	5.416173984054225	5.553549245417635	5.83416	4.809196304842995	4.95065	4.936011537847425	5.453305044734146	5.019177428313331	5.45499	5.192816983564025	5.492844208275525	4.441709497850435	3.774782040299155	5.1848	6.22053	4.90314	5.46428	4.901633881015205
O75923	DYSF		2.0567																2.622921450911845	3.01198	2.791875112398625	3.3542970559784298	2.02239	2.71286	2.74377	1.7994	2.5494	2.937104022673555	2.16248	2.831901908133335	2.42332	2.111319450661605	2.68783	3.10904	1.83786	3.04122	2.525946532899015	1.04421	2.39197	2.22827	3.0678145518947497	2.67217	1.6538194820449446		1.96104	1.98809	0.309862	2.20038	1.353880145463675
O75925	PIAS1					1.74769	2.10663																						1.5902												0.247988		0.866343
O75934	BCAS2	3.14063	1.62283	4.46194	2.80097	3.97002	4.236382833730355	3.731060048178565	4.201312407584455	3.501783653851935	3.64129	3.72821	3.109790777692025	3.03686	3.801556404285935	3.94294	3.821910531262675	3.4288467147397004	3.640126047246505	2.315645071877115	1.81653	4.052781683462085	3.0618554543201846	4.168909410521286	3.77741	4.4736757468862045	4.2889800289653355	4.544589417767945	4.212733230405955	2.4147243831000997	3.97329	3.31415	4.94862	3.538791207502135	4.158584809345696	3.557353806377405	3.4949911011129497	4.117275688253891	3.96981	4.212844663364745	4.5440516372467545	4.129127596471345	4.844554727083365	4.34453	3.82553	4.3655017030794205	3.917573985169345	3.896350676453795	3.1839493877390304
O75935	DCTN3	4.340517736128575	3.874279590178915	5.08546	3.709456975070235	4.57294	4.781334105912665	4.612900203845635	4.7536485053722295	4.48688	4.387991769736015	4.765326280377639	3.965091135765125	4.26118	4.469240182082524	4.47569	4.42842	4.27674	4.801982209476935	4.38069	4.128881980659395	5.366290867770195	4.640781794159615	5.07374	4.898609846857839	5.29757	5.080069136223354	4.907845410597935	4.844074164192615	4.692773451546855	5.27988	4.85773	5.25615	5.063841150706995	4.7088866140946095	5.04392	4.988198975653335	4.461014338372911	5.137362789615549	5.02154	5.1943001773580555	5.34766	5.1898	4.042671183686695	5.03489	5.3883	4.76907	5.02714	5.0574708915635895
O75936	BBOX1			2.618572778523585	2.88088	3.092184363804225	3.27775
O75937	DNAJC8	4.88984	2.707034930471475	5.1796853869512205	4.9494649598516105	4.57157	4.863683209117745	4.717890637306899	4.758568150909525	4.519815234800975	4.79931	4.71696	4.419540148802961	4.568151475443045	4.581002168111095	4.4108	4.378851644376995	4.3551	4.46245	3.36867	2.415233504768715	4.50468	3.642608796887425	4.7459829394974395	4.56179	5.14209	4.74582	4.780964015789165	4.616778851430925	3.667414083563565	4.5109	4.199175450024395	5.47613	4.582886093502594	4.61344	4.35623	4.823916579627885	5.07186	4.904588706019386	4.726877356327715	5.146033740494994	5.133269382617905	5.49246	4.25973	4.68694	5.285021895666604	4.54041	4.42402	4.703985260775186
O75940	SMNDC1	3.0208360846581748		3.305597104648415	3.0171245152555546	2.32171	2.252214374292765	3.031102514166335	2.6606831713323453	2.5475341453945948	3.03752	1.7199714681572393	2.54032	2.1072	2.5517276218744147	2.379254458290305	2.45933	3.34356	2.3936104711818054	2.3045		2.90032	2.45465	3.0055	2.4906955302493596	3.28393	2.76725	3.356955476974225	2.5349694696347598	1.88959	2.72694	2.59687	4.03402	3.18922	2.58959	2.347	3.1706387315776947	3.269343343470605	3.332869255252735	2.9005951475117753	3.34292	2.544962018809235	3.91075	4.752140488761345	2.58667	3.32684	3.123610368899875	2.31088	3.0603775398006947
O75947	ATP5PD	5.22535	4.179833374998125	6.09995	5.437989678187785	5.68967	6.0125355270719005	5.64104	5.786544782265345	5.22889	5.69884	5.35103	5.102187327665315	5.300256262935205	5.89116	5.81979	5.5714104343699145	5.58264	4.620662717335135	4.1742960081664044	3.790347580224215	5.114386012643145	4.60684	5.3479311310489805	4.964407545813135	5.073708715226065	5.10382	4.719254438163075	4.73356	4.874561634659995	5.0411	5.000317127936465	5.3711706734398454	5.186997734795661	4.87353	4.93201	5.07393	4.683915279851365	5.14852	5.034820101793315	5.317335060021255	4.9388310623656295	5.09622	5.37872	4.8266310787033255	4.908963124346285	4.258947715474495	4.57418	4.88197
O75955	FLOT1	3.1113301021336204	3.165719134029965	4.11688	3.06821	4.3988501782366605	4.40173	4.214590457435666	4.217316234703825	3.95013	4.140879263394645	3.98165	3.492369650139435	3.0128104278185903	4.12935	4.38344	4.24077	4.047854051793215	4.0214275073983305	3.288975768663485	3.60387	4.300858301411965	3.562851910629015	4.149495463737569	4.071154425393765	4.348629524509665	4.49078	4.463	4.2550781850829456	3.696151352047075	4.34849	3.84904	4.70808	4.19991	4.202915484469225	3.652774747172025	3.70945	4.4298151519584845	4.3752	4.478619692180035	4.87025	4.171348515917154	4.99263	2.6417676965149752	4.1961882655768505	4.253086570351735	3.94234	4.006729325929695	3.499641285269835
O75962	TRIO			0.844345		1.65966	1.58831			2.38053		0.753066						1.06097	2.77751									1.27144				0.973152	1.49173				2.71268			1.78229	3.0216	1.20656
O75964	ATP5MG	4.42255	4.67393	5.231407593822185	4.594434866125461	5.828979433700025	5.71508	5.3125	5.27461	5.31155	4.3024799954613755	5.7896311965213005	4.90344	4.258827821161585	5.67561	5.443604510530285	4.88436	4.781190304107765	4.88757	4.090918719893845	4.063079397415515	5.183659687309914	3.7814390986526245	5.0164203667784495	4.546916423431631	3.8095	4.911462696688471	4.749992409160245	4.631253473207815	4.86408	5.36507	5.1831099956095255	4.423700121334885	5.30396	4.23612	4.477839227946806	4.12334	4.739686726691605	4.769987021669535	4.52109	4.6324385772701895	4.6361	4.13225		4.370756479652825	4.869741564619395	4.24965	4.812076671921895	4.690222631301965
O75976	CPD			2.8350012997533947		2.06187	2.54326	2.52693	2.61735	1.16916	0.975499	1.6990455726673024	2.23258		1.26161	3.03611		0.980484	2.23582	1.86815	3.3271	2.4759123046617697	1.49996	2.485822866253235	2.0972454053899403	2.69142	3.16959	2.446951711261965	2.9501745383961353	2.67659	2.83764	2.384150811541625	2.6648380007382153	2.9624712042076498	2.38682	2.4753	2.39352	3.238928836819915	1.8105730765572812	3.30013	3.2217643167444248	2.9024203040427947	3.64921	2.12439	2.65387	2.80221	1.4570480592591686	3.00138	2.55046
O75995	SASH3	3.6891719974330703	3.14765	3.39154	2.711493615973915	3.04409	3.28923	3.40602	3.56016	2.2352058122896903	3.781787707359965	2.229323769896825		2.3588	2.93179	2.74863	3.24131	2.77683	3.6774456843625947	3.09799		3.3664619181699953	1.74054	2.924479175994375	3.737341605782685	3.18395	3.41673			3.816428694430885	3.224	3.486607091091705	3.10378			3.19476		1.64737	3.16761			2.8827			3.09171	2.62219			2.98602
O76003	GLRX3	3.294597746268335	3.5241289333650947	3.966751035866255	3.30885	4.096401916823945	4.119833997491195	3.74308	4.045835925750895	3.65799	3.188029884682445	3.8797510565326947	2.97054	2.7702	3.672899228580495	3.52205	3.74747	3.19447	4.20359	3.439714016348155	3.2887692354071154	4.09614	3.685473524343595	4.48922	3.974913650947485	3.9674025366101997	4.07393	4.120962564947435	3.71074	3.8682401484438698	4.37657	3.89568	4.30758	4.4139171526961505	3.80414	3.9944365938602546	3.82451	4.293000900685779	4.431712074341625	4.1055	4.578926378018895	4.08978	4.496234606734505	2.4563423249980847	3.901949468638265	4.172720544453145	3.89961	3.680595903869505	3.8580029221799603
O76021	RSL1D1	4.291416303665725	3.15186	5.389986751267785	4.052199448283055	5.67708	5.64556	5.493109765410175	5.21922	4.8707987896055105	4.54434	5.632949895956435	4.537747406305625	4.186520365755165	4.840923740754195	5.28845	4.85167	4.53846	3.734959417009785	3.09529	2.12926	4.21353	2.66596	4.124573006406241	3.63352	4.16441	4.7275820440201795	5.082642355948964	4.294474727305046	2.8353395523853697	3.78093	3.612921849392395	4.5625815591063255	3.9646157035709297	3.864517719023045	3.086079047245565	3.549291529907835	4.53392	4.6399420116368795	4.746308788188885	5.1546	4.53254	4.51705	3.962325493697885	4.18943	4.552105064635475	4.321930327417245	3.932688087249785	3.755663034219685
O76024	WFS1				1.12729		1.96543			2.03209	2.52772	1.26986			2.841	1.30941	2.10061	1.66082	3.7379756117034804	3.61545	2.96818	3.58484	2.753742630061935	3.43769	3.3507332605323548	2.83613	3.772309316412945	3.77013	3.612576404076715	2.94704	3.42431	2.7561859253181353	3.6253698922220297	2.66095	3.627974578628915	3.3845420099141803	2.4597701864258203	3.1970229356456246	3.079773594489545	2.877039463353345	4.008559148441416	2.905671442889915	4.15622	3.151759254453215	3.0462187730818053	3.4032247007327703	3.647709809365225	3.85144	3.1360827301624603
O76027	ANXA9	2.09745		2.15044		2.322422810612625	2.7753	2.74035	3.277227320719315	2.357409590475365	2.6860919694904153	2.22256		1.56009	2.286795068733615	2.58477	2.61567	2.247446787723345		2.77363		1.71469		1.15503	1.76997		3.75544	1.31945					3.05168	3.26725		3.54805				1.26131	1.06933		2.07177		0.623258	1.84094	2.4498	2.82774
O76031	CLPX	2.623889711525905	1.40306	4.14579	2.354521987975875	3.8501101373752498	3.820144424576395	3.427647947688315	3.696979338383815	2.8268	3.1767615907896003	3.307618574423365	2.50007	2.64247	3.04714	3.5717857887743802	3.32975	3.53555	2.93954	2.053163176650705	1.30615	3.19477	2.11936	2.6236961293571097	2.879460256818895	3.57178	3.499099108799265	3.15613	2.93771	2.172847558516205	2.69364	2.64646	3.5213	3.07416	2.90551	2.674483327934205	2.45336	3.31888	3.215612632418945	3.1628992632300603	3.5101	2.73532	3.9216	2.232403917093835	3.16399	3.190433143836925	3.065380455893475	2.9627893375860053	2.814777319506735
O76036	NCR1		4.509471030191515		5.35414	3.80837	3.56151	4.00391	4.71372	3.98119											3.45574		5.48936			4.01049		4.32776		4.43409		5.24445		4.925		3.90749	4.25753	4.69082	4.680482054266805	4.67576	4.32463		4.259645866332805		4.99057		5.40655
O76041	NEBL						2.228555311780275		2.25818	1.25815													0.522033
O76062	TM7SF2											2.26912							1.36406			2.45585		0.471413	2.01461	1.60169	3.266345801274245	3.47459	3.53966		1.35693	2.84464	0.43125850884678196	2.418757426166445				2.788631264026565	3.02782	3.2647214738097503	1.523871323692825	3.32273				3.5019
O76070	SNCG	7.46657	5.13771	8.25524	9.1698	7.541114498045051	8.068421794985085	8.03264	7.880026555413915	7.4243	7.298079778814435	7.837503422491601	7.75072	8.026378927936994	7.811833764628741	6.978467523811015	7.1687396589821155	7.21815	3.7963135088871747	2.9040632462340596	3.208561905011965	3.88146	3.898363278762315	4.78739	4.162210637164785	4.7584795644796305	3.86671	4.527618724061295	2.8045143966959554	4.504498924013365	5.4285	5.08594	5.699920793787895	4.9576024964957455	4.3571	3.30205	3.9335175174327053	6.202300629743116	5.8828606043683145	5.0838303865557695	5.361146424342914	5.0826280292162345	5.491410584360105	4.461898162620395	4.48039	4.78516	4.87799	4.680446299517955	5.51716
O76071	CIAO1	2.267427302046965	2.15273	3.6232128243352903	2.8896827863036147	3.2264178611530347	3.446342911663335	3.02755	3.3426401248974598	3.0692	3.291579086921905	3.02961	3.26564	3.100554066601375	3.109191551181575	2.958266898740065	2.9945387216175448	3.16206	2.29462	2.44709	2.1351600145205802	2.56313	2.18477	2.748735459593795	2.866152785196605	3.407134856141165	3.11905	3.82701	2.6701448581338596	2.445637640300405	2.42686	2.628583646081415	2.95651	3.2126	2.384510398021485	3.123131980895405	2.814052514227305	3.181190765179025	3.3213187476995047	2.85428	3.1016590062993252	2.8453708121705903	3.5076472031655053		3.11484	2.515048362814605	2.98175	2.655959808730025	2.9312751897039453
O76080	ZFAND5										1.85346	2.70955		0.950909								1.18226		1.21823		1.36224							1.68442								0.988767		2.2604999013420652					1.68263
O76094	SRP72	2.49087	2.499008919385285	3.30701	2.42226	3.5951	3.511769754714715	3.0103	3.31453	2.6932181006091103	2.7635767712984753	2.968819181087715	2.17058	1.9648454223728398	2.563541300642955	3.0905	2.781	2.797857992905965	3.467936467710155	2.42446	1.40788	2.986772374093545	2.3605073218984947	3.01174	3.27403	3.325456308593645	3.263383625681525	3.2470033284609796	2.76388	2.47485	2.88863	2.71791	3.207365335775565	2.98538	2.894877429826145	3.05615	2.33402	3.3591998941655197	3.38102	3.249458491055055	3.493594530977685	3.1722144301975552	3.380033664146425	2.11406	3.073293588082905	2.8611347122488198	2.91462	2.81193	2.66524
O92529	#N/A	4.28114	5.29739	3.60367	3.56171	3.85068	3.46457	2.38421	2.86609	4.83339	2.87348			4.2592	4.99652	4.67512	4.23624		3.64459	5.32416	6.06957		6.02683	5.57529		4.265731076756655		4.03231	5.04609				4.88563				5.63486	3.82906	4.20611	5.38418	4.027617337726425	3.86388	4.33573	4.65856	4.78215
O94760	DDAH1	3.6919117856788546	2.05664	5.015911810321705	4.24775	4.647767386371875	4.7868	4.43849	3.87342	3.5584822883505147	3.6725752026360547	4.367031296503985	2.7454854616854902	1.75056	3.56848	3.795446840083765	3.256458317626695	2.478750062077975	3.673689271388085	2.30421	2.93548	4.00664	3.16262	4.508508595611425	4.078780625764599	4.22635	4.548135171777185	5.287338288074845	4.170632109852535	2.446228105557755	4.08155	3.9098793985984353	4.985275422935125	4.150034558000515	4.06033	4.094083054135526	3.85379	4.350249031294885	4.5679874207389854	4.179130124127035	5.084271708510835	4.319921738175671	5.63244	4.39961	4.3953833018954604	4.31081	4.42268	3.35117	4.239589503770835
O94761	RECQL4																																						2.6152				3.1566
O94762	RECQL5																		2.76474			2.839325104818445					2.98483	2.84632	2.77683				1.23284		1.78532			0.807287			3.23227		3.026570908198265		2.18275
O94763	URI1	3.5640828551163297		4.20953	3.9691049599020305	3.639028821659805	4.211408974217775	4.07026	4.070312946152271	3.28764	3.801204814554445	4.321642012127979	3.332150962587815	3.18616	3.540113748873405	3.75011	3.338509644330425	3.518323307258795	3.32383			3.2773934713333253	3.03715	2.896596883347705	2.041242748031505	3.1310596679524947	3.332600723962265	2.750335907713535	3.50455	2.43371	2.9305	1.619139735270625	3.417723729782475	3.08879	2.71854	3.30513	2.52763	3.21978	3.19816	2.64973	3.501872127452245	2.593599379529255	3.52451	2.77019	2.9082	3.55889	2.4949404395563652	2.648022628733825
O94766	B3GAT3	2.36509		3.046903400412055		2.7052426834023446	3.10427	2.935575219882295	2.393543430964725	2.820199076232615	2.63565	3.522552089139515	2.7819403665277953	2.63192	2.68387	3.04871	2.33283	1.29708	2.655605416273965	2.58129	1.84554	3.8471547326886597	2.733490013275115	3.6388738051419702	3.512514174669695	3.299961729255405	3.5096404549930753	3.92344	3.7019979652099453	2.77811	3.43352	2.06036	3.320328182100345	3.3777	3.050435299855445	3.16389	3.139034817986615	3.77862	3.42037	3.73988	3.894378617151985	3.7169	3.79063	1.08448	3.30058	3.65421	3.42781	3.13083	3.072538795905225
O94769	ECM2		2.54979												1.76015	1.96056					2.30037		1.50948		1.7843894042844002						0.461731		3.05512		2.62017	1.65066								3.34432
O94776	MTA2	3.5221527858686352	2.9585157722714497	4.506617674337894	2.6392149940642353	4.471121944670545	4.686472829411645	4.3831880894190345	3.85033	3.8655160859834403	3.95325	4.331288675768305	3.29156	2.584082523664285	3.3261280246715303	4.052885962486835	3.522585871543405	3.998729555235725	3.9732	3.0689032416067947	1.8664536035169998	4.360392062539065	2.7836128838320002	3.862165601277655	4.0679678207959356	3.9138279350123746	4.522277213991035	4.61684	4.100538491170135	2.790450100312205	3.43338	3.415126067587585	4.33868	3.50584	3.880094016512605	3.34022	3.473913981955125	4.35362	4.33545	4.38008	4.676656706425745	4.063255386537595	4.532376240064445	1.95399	3.91978	4.385687417744659	3.9359825642326447	3.7593	3.504397553617225
O94788	ALDH1A2	1.72755	3.9680928847611003																3.40225	3.67123		2.9367387928895052	3.21217	2.94822	3.8610610345849397	4.18725	2.510090321651595		1.9247	3.631287886450255	3.08596	2.851830088722945	2.52847	3.4254	4.146923068501665	3.64111	3.747870905516435	3.78601	3.03448	3.14311	3.39504	3.10048			3.41625	3.060269994603245	3.5186464420133197	3.73216	3.0944
O94804	STK10	2.60066	2.20155	2.38379	2.47306	2.140101372323935	2.401719982358865	2.32718	2.34037	2.52555	3.1925008544356297	1.473665332146715	2.32583	2.344273983876735	2.88014	2.61976	2.3850333200461797	2.52375	2.672898666116885	2.526270994745575		3.1277863570782047	2.30665	3.459228857909375	2.80327	3.05361	1.5111491948217548	1.99463	1.68554	2.12772	3.1473	2.6392652772150003	1.8127104826435851	2.8024406089093503	2.31851	2.60267	3.1390792483756202	1.12065	2.70809	0.967569	2.080529809748475	2.0231	2.306391258389705	3.0249	2.24218	1.7577330127066801	2.02381	2.609267742340895	3.16327
O94806	PRKD3																		0.755343			1.03223		1.45493	1.34036		2.2461	2.47639					1.69574							2.83194	2.35272				0.229032		1.39311
O94808	GFPT2															2.19968	1.91386		3.18657	2.26232		3.59287									1.99714	0.981848				2.87127												1.82565
O94811	TPPP	2.959657758862325		2.99029	1.57357		1.5736172661460648	4.31006	5.06038	4.3212	3.2944438615550853	4.06868	3.8785	3.95731	3.59368		2.390242129469455	3.6602	3.61729	3.26016		4.294686778393735	4.01964	4.622229456715136	4.098966089284765	4.455216217620064	4.89717	4.337675891664125	3.97639	2.72785	3.93903	3.79492	5.05581	3.42144	4.2817945919074205	3.9619018692086447	3.85189	4.283582727495955	4.6354920399993205	4.00667	4.49362	4.96942	5.210950830231865	5.403749905526105	4.6781	5.003104920427355	4.443699887632254	4.2610551785589905	4.271423698005499
O94817	ATG12						0.715762																			0.66955	2.07034		1.31707			1.88471		2.5829949056339947				1.98663	1.827306079363785	1.75589	2.5052	2.24401	0.946328						1.34994
O94822	LTN1			1.21385											1.64898		2.80441		1.67866			2.49433	2.49394	2.57928	2.62006	2.12179	2.2229	2.33201	2.5978			2.87027	3.06467	3.00403		1.88865	2.22717	1.3013517125346157	2.42707	2.695806879308555	2.944812164833905	1.49306	2.522493042560925		2.74703	2.00696		2.022883959857865	1.37945
O94826	TOMM70	4.4252578145650805	3.5305	5.920695174850525	4.67384	5.69061	6.08879	5.4663871479676445	5.5312973231898095	4.848568080903339	5.30335	5.406237324707475	4.65307	4.6164321681632146	5.173552450045145	5.49756	5.198969953143635	5.26336	4.6181387063737755	3.5098531370585597	2.833584004212735	4.821824190291615	3.5415363445735197	4.630847812993496	4.67223	4.886461551771696	4.973159442808375	4.85661	4.72446	3.739855727576985	4.58186	4.154386306051965	5.2894621368655645	4.523825196905696	4.628849121888445	4.1864	4.502192192918455	4.68373	4.652927751721174	4.709839340314315	5.16877	4.5914232331466405	5.282508530972455	4.16104	4.5506738829114095	4.7992965516714055	4.384608358725375	4.604788385640495	4.11014
O94829	IPO13																		3.35495						3.06807		3.88603	3.54746	3.2293861286967447										2.00439		4.17438	2.18247					2.01343	3.01044
O94830	DDHD2		1.478111272162751			2.44595	2.16403	1.5459	2.01701	1.77651		1.14023	1.46839		3.27473	0.786895	2.00367		2.06806	1.38562		2.461442999036045		1.382641676215835	2.2496859477724547	2.10195	2.9968926969600753	2.246922606437825	3.48374		2.41167	2.117620097012985	2.431743289916895	2.73477		2.45064	1.8105448943067848	2.771591568885735	2.7592251411973603	2.482539820751565	2.86601	1.889789722320335	2.10852		2.21397	2.23081	2.45059	2.81325	2.57739
O94832	MYO1D	1.927	4.41914	2.31776	1.13678	2.454571644280435	2.80988	2.26912	2.1098628429509247	2.58374	2.3394548316598653	2.06911	1.15695		2.2728115872601102	2.6436039944952103	2.8383598861567103	2.67542	4.249584089454875	4.0577	3.97588	4.4305375667015205	3.7436349693274646	4.16541	4.58225	2.6843594797310146	4.184	3.942063429894705	3.2523373236511253	3.7970603904854503	4.27655	4.0602494842977395	3.35951	4.154200540681305	3.856165121640695	4.243892666082385	3.4961120700647603	3.040909600495525	4.1707	4.0670304634961045	3.9827802839103397	3.401789797510805	3.5704	1.7849766910788598	4.745369854116345	4.32678	3.592443752666735	3.8202	3.61428
O94842	TOX4	1.98161	1.73027	3.0534124534554348	2.5389490327232203	2.756761315299535	3.244068827230445	2.7546704340057904	3.11697	2.43954	2.7273295670017053	2.703646677849635	1.573184106449409	3.262059948069325	2.6954	3.10015	1.8806208358984398	3.26415	3.24543	1.67554		3.27062		2.70868	2.85383	3.3290775278752553	3.402432768808385	3.455740593186345	3.00651	1.45082	2.96501	2.75036	3.8756319830304946	3.367189495528145	2.3885141947477253	3.271357772984995	3.236419622026275	3.416337429041445	3.1306285677470047	3.23611	3.6414734621835247	2.912917321302875	3.80305	4.514276198595059	2.867960054825975	3.5198813846932904	2.727958508158255	2.334073052377645	2.7402432353873802
O94851	MICAL2		2.781																2.51654		1.63378	2.7749276232440403		0.819162	2.83859		2.64582		1.18813					1.31718		3.75315					2.34799				1.19809			1.48205
O94854	MACF1																					1.82342																			2.06765
O94855	SEC24D		3.89372	2.27631	1.26592	2.5730976190612154	2.26579	2.2311566908226252	1.769263073687535	2.5462891651827197	2.619859145674405	2.15339			2.060613717196245	3.2305878380401802	2.29492	2.63771	4.304670009768815	3.63876	3.040128328515565	3.82753	3.074458758194925	3.51984	3.7639533524671203	2.70383	3.18318	2.86147	2.64667	3.249588823033005	3.82246	3.653560368701625	2.741248460703945	3.429496110444655	3.5307745624295253	3.708657181296445	2.87685	2.599763726475555	3.595683375460395	3.3957648955616353	3.38336	2.9868988564483203	2.6446669386922297	2.98357	3.67922	3.412355069802925	3.16391	3.26332	3.16311
O94864	SUPT7L			1.8969572617643902			1.2845		2.49912		2.61411					2.08419			1.47308				0.971013			2.36578	2.94128	2.4427					2.90481	1.824			1.45815		1.2562815726123784	0.48545	2.81418	2.32003	2.9148031853165897	2.4154119756822547	2.4535	1.7975634595718102		2.10189
O94874	UFL1	2.22944	2.9467023123913547	2.9747746085395796	2.64899	3.67541	3.719296533755765	3.2828751446467352	3.2616766565517947	3.2632861963373303	2.831478173966495	3.3631	3.05602	2.595341699689275	3.046744583788005	3.46932	3.3624308422284397	3.240237752279465	4.126764940642735	3.3119407399756353	2.966801673994585	4.297913352698245	3.1455440211606254	3.963249283496175	4.033746264966785	3.676027457760895	4.4754969149744745	4.450180803538145	4.280813020704015	3.355395723574995	4.20856	3.9297038582090202	4.04901	4.15126	3.7788795939929054	3.69694	3.062735941379445	4.092347015557045	4.240527512472825	4.274083498066125	4.38995	4.1913	4.273405978098485	2.62992	4.091912989135265	4.08526	3.6594	3.964790082128785	3.54726
O94875	SORBS2	3.281669143124325	3.34342	2.20627		2.45223	2.995927487298035	2.951	3.2169389651656752	3.24117	2.966447168186285	1.98788	2.159256630888425	2.65017	2.948464634803155	3.51122	3.080317008102205	3.20775	2.52758	2.6385300505868248	2.702624593733005	3.68563	3.0814559976808598	4.18261	3.9570266981100297	3.4172712639121148	3.8822342207152998	2.8693048022778997	2.7439211087406097	2.922409020562445	3.61683	3.308211415622625	3.294472100888075	3.625934610907155	4.097153652428625	3.40901	4.00221	3.3533	3.6258603659880952	3.52596	3.5597835185472197	4.0754841250672005	3.403468802237815	2.85551	3.7795368449260254	4.244626684896305	3.00453	3.92798	4.378169888049265
O94880	PHF14	2.84979		3.477040010453445	2.115918189273225	3.0059893772949753	3.61488	3.1823563552640497	3.08	1.97177	3.142066075815615	2.93584	1.51418		2.7956557245917146	3.31483		2.384907437607805	0.675374	1.3497862264963305	2.01227	1.846686737637485	1.12664	1.5950649102068502	2.86455	3.37531	3.30405	3.253548942973895	2.52131		2.65975	1.84649	3.6486108272753803	2.892537288391285	2.867229972130875	1.14459	3.01732		2.38351	2.142721826071954	2.6810065861093753	2.61596	3.39268	2.637148974581795	2.8730064920056497	2.763011889964305	3.2227	3.1639714742967753	2.82963
O94885	SASH1																									2.97457	2.87067			3.19188			1.22403							3.84002	2.83387		2.0225				1.86297
O94886	TMEM63A			3.467673142608305		3.8003	3.30992	3.80833		3.25998	2.333614231411485	2.82591		2.34704	3.078941530684985	4.30314	3.6037	2.26524			1.92288	2.66404		2.27749	2.5918867712707847						2.6864	2.57629	2.5054		1.95001	2.16195			2.32994	1.7399042111633252	2.95939	1.97262			0.971738	2.08963	2.21517	2.24757	1.9787
O94888	UBXN7	3.123326555509975	2.5153754078987447	4.92488	4.534302264617695	4.56478	4.771355850613006	4.6215156546207545	4.58122	4.159224453961549	3.4650863631478197	4.51612	3.6238449212425703	3.636712520849155	3.8784776618653103	3.70954	4.193272901956975	3.56871	3.05661	2.45451		3.350593721084675	2.289274951404995	3.8475043994879004	3.584453574372075	3.4709821989088754	3.9967168930338204	4.21483	3.301233328620735	2.2121846801577147	3.31187	3.32259	4.110541749504915	3.3856083635435352	3.54232	3.1918609400149798	3.689174153803055	3.8999748932434946	4.03542	3.600997986207665	4.30979	3.977663718989115	4.58035	4.749596129839465	3.60343	4.1159	3.67742	3.846365031471615	3.04754
O94901	SUN1	1.437325245795725	2.299292948117965	3.257358774102145	1.39659	3.588595970530365	3.782598800095405	3.4829278896027347	2.37801	2.7601242196590903	2.54149	2.70609	2.5166	1.62914	2.812018527263545	3.625223154861465	3.364256087052925	3.169819474330255	2.9043069349834054	2.38435	1.91864	3.200514829776055	1.9639495056729501	3.411022037836005	3.388576405855415	2.5440481880660553	3.6477122129979502	3.580688678363445	3.4824104560926052	2.27552	2.90827	3.095493410831015	3.4281	3.03086	3.40306	2.77071	1.863425422225725	3.103114615443295	3.46245	3.2795631294803202	3.706805445502205	3.309058356043105	4.137189409595624	2.92639	3.691023149249645	3.480502551747075	2.61634	3.30864	2.45169
O94903	PLPBP	4.634265234917095	3.8713308394655153	5.899541502066495	5.2813435518568355	5.6764342336841604	5.712028527687595	5.4041729713933595	5.5414939144779805	4.708635650180344	5.5198341180396255	5.291419786638815	4.67322	4.709299620149215	4.87051	5.3823	5.337041928747645	5.212038829212465	4.74984	3.846137254849825	3.33125	4.884779310066695	3.9423438549577297	5.089202058633725	5.035911652733921	5.497579052865265	5.14499	5.54204	5.04489	4.274304817116385	4.70628	4.437739344659461	5.444033045262655	5.089458786012445	5.096300438338146	4.75865	5.158179217086705	5.448810001014765	5.4318947870987095	5.227075039636695	5.84022	5.2146337354430745	5.78259	4.822974977077115	5.10011	5.1271105199736695	5.08421	5.032371103291455	4.811854890972731
O94905	ERLIN2	2.7723326829644748	3.0054201824161497	3.844466788649025	2.482395553003625	4.604917711581975	4.6737	4.117703288879125	3.45271	3.66376	4.061688194447385	3.88783	2.668128132785215	2.6786694193725546	4.04316	4.08821	4.0024985727620255	4.2713559601669004	4.717229369165469	3.0737418567020054	2.652666088022965	4.76488	3.45863	5.23048	4.822748454139216	4.392169749213895	5.116183749327555	5.1571	4.49828	3.5682037819373598	5.059	4.266829860080961	5.7822281095988295	4.80542	4.43685	3.853864450464815	4.033804694632305	4.798523787663295	5.0054898809825445	4.89315	5.64725	4.849266781809535	5.784908669059505	3.3625965423185553	4.86987	5.34469	4.37237	3.9255140066475995	3.558953428659775
O94906	PRPF6	2.5711180852462503	2.16202	4.12747	2.670884391758515	4.43083	4.4847299666928695	4.088251676267025	3.793062584481565	3.83061	3.454754794244275	4.349716880767965	3.33872	2.66702	3.5044519584499403	3.94896	3.765313528075305	3.502781400266355	3.724379776687655	2.77325	1.5015533710558056	4.1053359053029705	2.33186	3.5359281270058798	3.98069	3.7510730096560847	4.54508	4.538685020062405	4.36745	2.3770663333243096	3.50866	3.236857683255815	4.364054584894225	3.735087882837645	3.711125408506185	3.3938029310694553	3.11787	4.043939245022595	4.119857766877075	4.066611334728124	4.63873	4.015791964989305	4.66486	3.0243792539803103	4.056179816994915	4.050295956014925	3.811705147531745	3.830851310080055	3.14099
O94911	ABCA8																											-0.177264
O94913	PCF11	2.38424		3.273457432529005	2.52235	2.5433148811180297	2.60363	2.4061	2.4439378817845947	1.4347132462384748	2.3724144038669053	1.94888	2.45783		1.7994781003682347	1.9850805410467451	2.2013659042388802	2.38743	2.72612			1.939031861323225		2.6545503620930146	1.4684035704542715	3.09379	2.738139299218015	3.14544	2.9167051915037048	1.58851		1.34502	2.77813	3.05531	2.2818881874559303	2.80388	0.654959	3.18024	2.878263709797885	2.658461714274255	2.9203004051262553	2.960642098219565	3.1374068446557253	2.584581251629695	2.24744	2.6834	1.8705283323925501	2.29356	2.444077396998885
O94915	FRYL														2.0125		3.34331							4.03927	3.5896		3.4457	2.9224	2.98104	3.33677	3.50528		3.94324			1.29867				3.088843119408645	3.244669955500565
O94919	ENDOD1	2.6187829717672146	3.297317946598385	5.042965201338745	2.560294272846085	4.573020714553765	5.0371031756272355	4.54621	3.7057762060385953	3.6841366458546903	4.170729101149394	4.20896	3.9411647551136353	1.91514	3.99807	4.612031201769435	4.08934	4.080849759817615	3.008643881833285	3.027613028766755	2.204643998769925	3.32603	3.0332229920200753	3.466075945598115	3.59214	2.5355860566103647	3.342329868803135	2.39629	2.52803	2.781951560539495	3.4404	2.72038	2.8636543569274453	3.230951363397725	3.17328	3.670682146154445	3.03161	0.745252	3.018906434673965	3.19825	3.45611	2.6155	3.158753857308075	2.3990735103118697	3.25478	2.44059	2.68237	2.871450316547095	2.974806758451315
O94925	GLS	2.561134536310435	3.52654	4.31586	3.161336121130315	4.484352524292985	4.57464	4.161726930461505	4.007199685796225	3.49275	3.630056506199895	4.63807	3.45047	2.45731	3.74675	4.360580376781995	3.872347426331375	3.704312747823095	3.322642576424045	3.11123	2.906807384418255	3.612611413067365	3.415656341559975	3.4925757058013103	4.04311	3.0276320057743797	3.597667492631915	3.1008121255858248	2.8556	3.225275395334535	3.46894	3.199308269135535	3.0917674951904948	3.9068795385710553	3.29533	3.7870877184373404	3.4923043239317053	3.3369782386417404	3.95879	3.5227761115743004	3.74622	2.88062	3.27585	2.768999917719225	3.7676829019706153	2.7281832056120248	3.262324305305845	3.477448523305425	2.9456184890330404
O94927	HAUS5					1.3543379581642951	0.8953255328513461					1.37404
O94952	FBXO21			2.593774053978735		2.36127	2.45361	2.17987				2.71945				1.99656		2.16266						1.665497962959945		2.23218	2.9897581041665298	2.8486206663209197	2.406147165273635				2.066166282866725	2.984363286100375		1.83552		1.01182	2.92155	3.754604656175145	2.76815	2.30797	2.323507179517625		1.93199	1.5986344852467549
O94964	MTCL2	5.18548		4.98111	4.95762	4.34171	4.9382	4.94972	4.67366	4.18665		5.38271		3.852029487106095			4.56232	4.040065480080555								5.199262360248045		5.22067				5.68837		5.0909	5.06515		4.85735	5.34636	5.34835			5.803292975097955	5.750541633226691	3.16621			4.83181	5.14755	4.53343
O94966	USP19		1.42198	3.0092067197341903	1.20882	3.25774	3.0287708910455153	2.861241600365755	2.785249401551655	2.9669504945984704	2.414942439133995	3.11157	1.6417	1.1743	2.00627	2.4015897691344854	2.23972	2.1521994473118498	1.01721	2.03317		2.340516804130155	1.55979	1.6952261828431272	1.7387029413853652	1.5049591667570899	2.529701518253245	2.54194	2.25005	0.895136	2.65663		2.5180789494213753	2.3901380026580403	2.1760854381609303		2.04323	2.005328566557645	2.916753450709665	2.127025612125525	2.95051	2.74525	2.72257		2.12709	1.5658007834482484	2.336183932488085	2.405198883579505	2.20203
O94967	WDR47																									0.664265			1.82701										1.5536
O94973	AP2A2	1.99851	3.6102265402566447	2.98149	1.87606	3.55585	3.4393691507070754	2.822127255627375	2.619454327886315	2.675775017693825	2.483624088150905	2.75525	2.56415	1.49391	2.8717322287202602	3.1188519045537353	3.00217	2.9208844789744353	3.905457978415565	3.0473702913692096	2.7776	3.893081420227505	2.67498	2.82051	3.67123	2.543873961537235	3.63677	3.7538	3.46916	3.09216	3.55731	3.30776	2.51797	3.659154579641655	2.951783297275605	3.472006106696825	2.92577	2.9364503631615904	3.58463	3.666388839244115	3.495914691212605	3.24949	3.2512004117444953	3.093281125654345	3.57815	2.78549	2.988736491711215	3.31226	3.0519196224672447
O94979	SEC31A	3.09377	4.64202	4.21182	2.9742186679462153	4.53962	4.88269	4.25146	4.318959393724475	4.205030012059155	4.251603631167275	4.136132679003531	3.4025760980905053	3.164156482226625	3.91601	4.6263730518405755	4.3173663448889155	4.27057	5.45424	4.625980164750165	4.12447	5.698697460880259	4.328796976414145	5.2343	5.470349056167574	4.605420649038865	5.29186	5.064421944174706	4.80531	4.692024972666459	5.30842	4.95121	4.98572	5.302526039254101	4.91919	5.043982289034555	4.4957651596271955	4.8767436227469005	5.181227575672775	5.050129667144329	5.38389	4.923444445748714	5.115052403736825	3.5536155330498396	5.097706611835704	5.14911	4.684289124002855	4.91975	4.5976140360201505
O94985	CLSTN1	3.47758	3.47302	2.53607	1.55761	2.7102878443670804	3.1941663110617897	2.97412	3.5468132064971147	3.39117	3.1472897744702903	2.88877		3.6369788308163997	2.957994398278445	3.6719117399983148	3.387089080705965	2.6858581479240202	2.79162	2.8990680430777003	2.504666435142945	3.411599073973705	3.4478010736865654	3.0392405943594802	2.71679	2.48033	3.1188956114982798	3.40037	2.576531232594435	3.62485	2.9554	3.0717387433180248	2.57147	3.008796104064145	2.65554	3.35147	2.540281223105095	2.148396957139035	2.72918	2.99872	2.843397496051995	2.3041	3.726149106025935		2.60121	3.25758	3.72498	3.1254414773472696	3.24585
O94992	HEXIM1	2.662025614817665		3.5968023610968647	3.64241	2.007737844766475	3.22387	3.1329404531256797	2.928138935575985	2.62755	2.27542	3.079372039997445	2.2479042522993202	3.21959	3.023199561883645	3.51264	2.80229	3.00516	3.153700332408695	2.74673		3.25506	3.2782	4.24991	3.047708333847595	4.26033	3.684307192841665	5.047724715367445	4.122661963579706	2.75321	3.9833	3.266245695321855	5.24184	3.949290218174565	3.661828691511755	3.282577911891205	3.7875710309379746	4.77598	4.789501095325029	4.121386614104095	4.72461	4.684014346643805	5.350729647265765	3.85678	4.285991041852335	4.992183468172465	4.39865	3.62786	3.960519814333935
O95025	SEMA3D								3.90571							4.38357	4.70073					3.55573						4.00932	3.87139			3.88733				3.87322	4.53284	4.69296	4.296378000785515	4.81314	4.64261	2.40351	4.35379		5.01349			3.88427	2.86935
O95049	TJP3	2.7478652627070153		3.982339337271795	2.895825895453385	3.81846	3.79915	3.9119676452539247	3.090596541351275	3.230965733328555	3.2269618764061248	3.652756651902605	2.7443434651295453	2.35197	2.821538465137055	3.2013619714907753	3.3189945285978197	3.046837791659995	0.990065			1.3430006754732715	2.8125	2.172562309469905	1.20201	2.4062	3.06062	3.12694	1.291268939308686				2.531509403631675	1.97484	3.23253		1.98371	3.0439	2.47241		2.3830001957429303	2.4727131149896353	2.600687226219775	2.76796	3.8777	2.44668	2.07508	1.69361	0.660183
O95057	DIRAS1			4.90925	5.12807		3.12301	2.9846	3.23527		4.67756												2.49498			4.74196		4.94959						5.08449	3.77753			5.45388	5.18048
O95071	UBR5	1.1410916671002473	3.48564	2.634666885988025	1.96864	3.2059286292278397	2.945031393640725	2.80763	1.3303	2.5313069478163603	2.85467	2.884924170005545	2.97707		2.03908	2.23111	1.961376220317825	1.89157	2.24432			2.004613126668235		2.056609385084135	2.1488876920474698	1.84796	2.742585011043325	2.9469900094696753	2.75652		2.55725	2.34593	2.3119	2.02038	1.84386	2.27244	1.598196495898724	2.56526	2.466732876089675	2.61542	2.822794546323205	2.32689	2.811959232671455		2.71483	2.882927635828155	1.855716387219775	2.55046	1.2369361036128874
O95081	AGFG2	2.75574		4.0466			3.5063	3.89377	3.26698			3.429183642854325	1.8493		2.33421	2.27715	2.4556	2.8909136629436647																			1.40302				0.789501
O95084	PRSS23																		3.0770918556882103	4.446870823938495	4.095809914786755	3.80043	2.62208	3.14711						3.43345	4.06808	3.0458593020421203		4.851621473444576	3.60844					4.10624
O95104	SCAF4			2.3578946798727998	2.46013	2.87226	2.83636	2.0636	2.02599	2.07494	1.9316920664204797	1.61309			1.1046986960147764	2.90308			2.962544884937585			2.307831683791335	1.26024	2.698651353905295	2.74779	3.0390958593986204	3.4468363672742397	3.66698	3.147003781440845	1.31624	2.49673	2.094511603721235	2.958941494495995	2.5785360045193046	2.51734	2.90317	2.54137	3.2746	2.900612588411695	3.028555459676365	3.14042	3.394621998623985	3.43809	3.25931	2.73308	3.3378	2.643134280762525	2.31355	2.54674
O95139	NDUFB6	1.19591			3.12579	2.5217825288397497	2.83186	2.12958	3.42785	2.854	4.2081	3.61346	2.71806		3.4232519573503604			2.51263	2.44125		2.51476	2.747785172210545	3.55934	3.99801	3.554070841220655	2.77824	4.28964	2.60122		3.44306	2.06965	2.07195	3.3491885325065702		3.14301	3.34132	3.49781	2.480526729627055	2.89417		2.3976	3.040634627923795	2.96151	3.77878	2.05524	3.3527070600864004	3.47864	3.44058	2.80629
O95140	MFN2	1.86948	1.71717	3.7653618347783153	2.5206006457796803	3.8433630622317203	3.9967980070869102	3.4749822045397254	2.332403063246325	2.45738	2.777083274988945	3.351038466519475	2.12247	2.22199	0.7202188910031665	3.45173	2.98378	2.486632336433905	3.25165	1.7798491634188194	1.75752	3.0039060705230396	1.2646617021126105	2.71541	3.48353	1.7416101316880672	3.142830886971125	3.72874	3.71919	-0.0163034	2.42743	2.6699562364622853	2.827671365861375	3.174209040327315	2.4681454027102854	2.775205874505495	2.41339	2.843496242909315	3.79204	3.376594739998735	3.9797092018532547	2.722737291668405	3.813081750405665		3.00433	2.755156659390255	2.810353703087585	3.55973	2.070126399385495
O95149	SNUPN			2.80787		3.16175	2.28861	2.26007	3.31687			3.71305				1.56343						3.22113			1.86822			2.17831						3.01329		1.24142						2.58633				2.44505	2.18012	1.96378
O95154	AKR7A3			2.55759		3.1971	3.83939	1.18005	3.12062	2.18046	2.49726	2.48095	0.782157	4.66717		2.76432	1.302195823130894												1.91221														3.09427
O95155	UBE4B		1.57076	1.20075		2.69756	2.33838	2.42667		1.938303199379185	1.77674	2.071765436809717			1.14418	1.80909	1.8391539645624149	1.24931	2.59014			2.486334297582545	2.00152	2.1865673789663402	2.1729780968472348	1.5546679941808375	2.932235595183655	3.4827431153163646	2.68817		1.11339	2.54494	2.6773811756441397	2.63785	2.10439	1.90625	1.36941	2.954615310566105	2.33579	2.42885	3.310067374970945	2.46399	3.322752648558625		3.16353	2.736538561133615	3.3261261611710697	2.4831	2.85781
O95159	ZFPL1	1.3995219805435746	2.81001	4.186616003432575	1.9752249219203448	3.954249978742295	4.32827	3.72265	4.09109	3.812515594294405	3.4328	3.879007431205695	3.2301808842041098	2.557130884733315	2.6956907503153102	3.67736	3.5827503702951047	3.48727	3.5501246809089704	2.7287947569880098	1.56726	3.78889	2.2245632865804152	3.13845	3.7943612619173552	3.5754084575724647	4.145525599232345	3.70411	3.20073	2.297111715450135	2.43993	2.9624196729808148	2.7530533525927297	3.12656	3.41961	3.13668	3.01202	3.1075890398434503	3.4764219434176997	3.607660963603935	3.7132837596484753	3.79134	3.75168	2.7664	3.93107	3.0288040945595354	2.72658	3.16971	3.3527716084475454
O95163	ELP1	2.42564	2.91905	2.83154	2.32464	3.180774929922615	3.290147362922485	2.120955167673335	2.5808509013628003	3.03415	2.411067525973115	3.3152768276539497	2.77843	1.539	1.507742613513835	2.871891600468185	2.768692406320805	2.477574610347815	2.725870389635555	1.856566235026675	3.8160521912428997	3.1388393991378303	3.2651012427739055	3.404670790443925	2.49164	2.30114	3.41125	3.24105	3.286565528309525	2.2778081733810946	3.0102	3.146546126815765	3.07725	3.5684678787862447	3.014838776410255	2.7143848169569553	1.92566	2.870795460437985	3.08702	3.110110459905285	3.71196	3.18841	3.58513		3.16812	3.297	2.34487	3.008419037630825	2.61408
O95166	GABARAP						2.44017															1.84205		1.734274682485105									1.883694992910375								2.41475
O95167	NDUFA3					1.904009053632785	1.85776					3.05661										1.61425					1.4429	0.148423												0.482749		1.56591		2.32987
O95168	NDUFB4	3.26851	3.103029563549745	3.926516039126935	3.018472639842685	4.459419460064315	4.087510583473215	3.937017515052815	4.65619	4.19371	3.4269995852972253	4.15308	3.550579849734325	2.92252	4.085709503048885	3.837919703216595	3.864529671196215	3.6385493412612453	4.153336382361539	3.781840177889775	3.43642	4.419065420891895	3.550991526543085	4.2646	4.091036850893965	3.5733977590172747	4.420283767623435	4.204810930646875	3.950821719785975	3.422085041948975	4.47014	4.26657	3.713110970907245	4.526002352556549	3.9826871972652302	4.034259161235245	3.27315	4.013189912658775	4.16326	3.937130916580365	4.2737	3.700837655592535	4.062153070194115	1.53951	3.8234164996291797	3.93417	3.452654047472795	3.44982	3.5120827445868654
O95169	NDUFB8	3.0917011375914347	3.392767191362715	3.5404783089038103	2.4800118079858002	3.71113	3.708023471743825	3.5797619331925903	3.7547	3.018006306168575	2.643792116124695	3.74175	2.2379537752506398	2.0669	3.60359	3.51275	3.363865902746205	2.905531889432055	3.43729	3.2656	3.1239023536248203	3.72407	3.5404840700944797	4.02386	3.27958	3.07561	3.301997005371285	2.462757909592275	2.74724	3.32626	3.67403	3.35096	3.257401924244035	4.04031	3.56484	2.82766	2.8766641598312948	1.9761808093919349	3.960128336381755	3.23539	2.58721	3.305379361146375	3.31372	2.84827	2.845009974665005	3.08122		3.03529	3.602311312235085
O95171	SCEL
O95178	NDUFB2	4.22595		4.074927654208355	3.175474254554125	4.217996264739719	4.021	3.47768	4.451707255933066			3.8867902802436296	3.27547	4.14607	3.90333	4.450833742649425	3.6510842286338447	2.19235	3.52639	3.36729		4.08675	3.02951	3.20905	3.428310335380065	3.77324	4.26513			4.00326	3.60943		2.90763	3.541837250373955		3.932054742751485	2.67418	3.15338	3.521497208021035		3.41632			3.7194914968525348		3.554348965145835		3.659013234679645
O95182	NDUFA7	2.11215	2.2566416339314053	3.38845	2.6195626889267754	2.6442	2.883548228980095	2.463897537210245	3.14227	2.512982331584305	3.302814923158505	2.55162	2.81131	2.39454	3.003906026062685	2.969712340559245	2.433685094184325	2.7017902331220647	2.07674	2.19174	2.2695	3.1684246708538097	2.02128	2.30664	2.4089646953867554	2.259592366268215	2.34367	1.6168582967663099	0.7876004342489645	2.479601539520815	2.57409	1.728524583852605	2.253651140455335	2.090450348658215	2.499331197012425	2.41663	2.70746	1.0303139564261876	2.6263133235831146	2.02689	2.51909	2.242995556296775	1.79062	2.3967	2.098486069469045	2.644333066617315	1.9912803449943448	2.22622	2.1897599997230452
O95183	VAMP5	6.72201		7.43902	6.49575	6.9385	7.464726119783715	7.20706	7.148110511653215	6.686264415034965	7.01768	7.54905	6.638967227821405	6.35023	6.606376787622535	6.7637	6.346165031986185	6.74696	6.876840923852745	6.0461		6.23259	5.58363	6.849066372149959	5.99791	7.022826380697005	7.20811		7.38798	5.595340505416135	6.088	5.68304	7.46374	5.93194	7.282049188130175		5.97224	7.19987	6.968927257886445	7.11224	7.3407324505717195	7.232822007573475	7.529257380769749	7.15605	6.26408	7.184809384686675	7.0039	6.62905	7.00418
O95197	RTN3	6.00977	4.91721	6.0931820312633995	4.75458	5.742994028672145	6.174010958392795	6.3411431166740755	6.46076	5.55034	5.483324504040034	5.76177	4.88552	4.16431	5.74451	6.148072358619765	5.50555	5.746751540289445	4.72424	3.504154571979075	3.5887543354976055	4.359702571771335	3.573885452221335	4.85612	4.22566	4.3708	5.77494	5.475439282301124	5.131454572058425	4.65077	5.34359	5.07087	4.5872	5.43497	4.4370259114591555	4.464090132101029	3.756148391121675	4.39136	4.575392099273165	5.00455	5.426331515811006	5.317321105315855	5.01533	4.202322740790976	4.0121292990735355	4.638529844137425	4.18816	4.430258231773555	4.077978117142655
O95202	LETM1	3.5245216621403896	2.2959279388613103	4.4646439120717005	3.77598	4.2118	4.481179808795325	4.261324596856045	4.3334	3.9312306361651697	4.023537714883895	3.879183466161405	3.50401	3.29594	3.9043500455674502	4.0648086485662605	3.652043683198225	3.59978	4.53867	3.268624790387205	2.741212422344745	4.55166	3.5625	4.9947818518728955	4.452233957409765	5.052014064061876	5.114735797643685	5.313009856709385	4.69604	3.3959943427961248	4.46908	3.98951	5.349419804260515	4.75282	4.474573218247604	3.77969	4.434758438637941	5.11723	5.080887592029125	5.120849336075915	5.70518	5.360587842555461	5.694869168784785	4.3605495924790905	4.80591	5.01158	4.867213966853355	4.2699807483478605	4.37676
O95208	EPN2	0.757955	1.07117	2.75472		1.84887	1.511989384427807	1.10947	1.926115592363875	1.82744	0.938439	1.52562	1.44752	1.88768	0.717858	2.15014	2.6384655094372453		2.41977		0.866498	1.84544	1.8817632945188798	2.509535823711505	3.05647	2.0227413230269997	2.86008	3.237726327362165	1.22004	2.01319	2.83955	1.84412	2.602272784288955	3.2752786206693747	1.47489	1.50375	2.51409	1.77938	2.3826	2.9245005638847754	3.1451019894236154	3.08712	3.34418		3.143044165970805	2.740169502371045	2.61209	2.5324372829387602	2.29234
O95218	ZRANB2	3.8114748633808997	2.779299546648805	3.792943101932485	5.60056	3.578001678195935	3.61948	4.02255	4.23211	3.6963421819315547	3.050501146834025	3.9465470027984297	4.38669	4.282673884417836	4.460930427712085	3.1884118474244048	4.17221	3.7955729429731098	3.13783	2.913829920858565	2.14674	2.3206556679447603	2.808854728925445	3.53674	3.1109999660469603	3.5197	3.39179	4.6629	3.3933950188914004	2.894415417458295	3.39574	3.392854985782405	3.920019457269225	3.683022436975115	2.937701843400305	2.7948	3.7468425382174253	4.565098374794405	4.601379761355005	4.0814	3.8970089011115103	4.304577872356155	4.440081410850359	2.807993064605895	4.12257	4.385342420974361	4.521650061066641	3.26097	3.88889
O95219	SNX4	1.28407	2.46356	2.7155216178754102	2.2686946931875296	3.002642050694795	2.813847797084575	2.6462615136533003	3.030290280497395	2.744345333399285	2.5009960200111148	2.707681474692145	1.1107109985576153	2.91551	2.321106928870725	2.91466	2.22416	2.92075	3.37173	2.645748849220115	1.991642369659395	3.208707199586355	2.5165881117105746	2.970934627930665	3.5004096932070654	2.808768450048005	3.0352460678325652	2.854117669097155	2.51119	2.558868422703325	3.55491	2.6924977726558597	2.9331249143531597	3.529907390864025	3.233825354680965	2.83558	2.940438603507075	3.48056	3.408102275160085	3.3902561170463548	2.9446663848149504	3.03517	2.913593082744555		3.1478886816464753	2.66583	2.42703	3.0295	3.31766
O95229	ZWINT										1.27948															1.15443															1.59226		2.40943		2.11931	2.98211
O95232	LUC7L3	3.7436871430474703	2.419752464697015	4.569071199132026	4.176814744439151	4.132453841872825	4.385556641692116	4.4807	4.3475266951870655	4.003528865462705	3.9661354553944097	4.409627838202519	3.66845	4.0285314945481705	3.75476	4.123466207831759	3.89321	3.65079	3.65822	2.616504539360615	2.101304607334405	3.696538261355015	2.6625998530504447	4.217484050946145	3.61516	4.321693613521456	4.221220516814945	4.701223952957005	3.97336	2.66554	3.4436	3.092822197428405	4.524005464293545	3.73706	3.77483	3.274731791809975	3.5006854108000702	4.39017	4.118661853384079	4.134735555283855	4.55377	4.52832	4.4347365926858195	2.40015	4.04124	4.302580528647605	3.9032670943382453	3.64306	3.8758006384021497
O95235	KIF20A	0.958641	1.34136	4.0213	3.347964631256335	4.347830258596475	4.3045332361386155	3.73385	3.143681194155805	2.788030520907385	3.284685299715915	4.557592072099205	3.0495	2.23009	1.86284	2.19238	2.66907	3.34127		0.567871	0.127712	3.31849	1.87539	3.09989	3.41158	1.9622988265571402	3.152603600622375		2.6855	1.75948		3.1197	2.01059	2.69522	1.57415			1.76154	3.03518	2.32145	2.275663333283775	2.33637	2.71397	2.05662	1.67757		2.87634	2.08395
O95236	APOL3			1.29286			2.52538		3.04228	1.8036										2.08233		2.71853		2.09945						-0.0817553	0.862152
O95239	KIF4A	1.1742		3.7308950316649403	1.683010364235395	3.10318	3.0395011636113702	1.651641805628978	1.958743925035575		1.86956	3.39046			1.5462			0.776505	2.07286			2.86946		2.555813005339355	2.179190235208875	2.47893	3.207190531473915	3.425471547752205	2.8421647695783747		1.97687		2.8475299445784197	2.12807	2.62572	2.08694	1.997404364894385	2.63863	2.732775726288535	2.897558533727195	3.42204	1.6316090285978535	3.3143854566224302	2.076767238956775	1.59198	2.5648735931780804		2.15611	2.3031097189483303
O95248	SBF1		1.81986			0.8428049174401175	1.85335			1.59062						1.92343	1.00893	1.39281	2.31239		0.987073	1.07251		0.557828	1.59036				1.014203712118436					0.773455	1.7422172754640655	1.67782	1.16995				1.85818		2.43454		0.452986
O95249	GOSR1														3.1288							3.02866		2.357465886155495	0.415579								2.2194729091122003													3.62015
O95251	KAT7					2.42046	2.1406058421050402	1.639559489364646	1.30478	0.74688	1.17306	1.77058	1.19731				0.523516							1.5323762711099551		2.06476	2.40209	2.097959555354305	1.28612				2.031989559151945	1.667	2.15519		1.59441	1.56555	0.55036	1.04238	1.7487783861858501	1.33325	1.53314	0.839531	1.15261	2.10795	1.06743	1.25789
O95255	ABCC6			4.48515					4.81313				5.145533744050725			5.43778	4.57497	4.857		5.42521		5.81667		4.97613	5.60752	4.46908	4.91974	5.28377	4.76498			5.32637	4.3417						5.42433	4.71759		5.76843	3.66731			5.38104		5.134	5.65713
O95259	KCNH1			5.25089					4.44714																		4.06182		3.75853
O95271	TNKS					5.9996		5.8859		5.95774		6.38421	5.14944	6.6894							5.93571				7.54047	6.75584	6.8195			6.93919	3.99404		6.30648				7.28681				6.05207
O95292	VAPB	3.96959	3.3483621894269753	4.80435	3.93729	4.21668	4.885040222273955	4.400834387347086	4.448144927557065	3.858876882351415	4.60611	4.306324994204435	3.90984	3.75305	4.440096897699445	4.5998366486290045	4.483094931277445	4.210411196607925	3.95103	3.4599	2.404350917554125	4.19525	3.5856	4.163113582469521	4.3462438114382955	4.495963806493565	4.617906193929515	4.1015	3.983433799340115	3.962584685664795	4.57447	4.186308283075295	4.884410144608655	4.330773132806915	3.9960239517487004	4.0350061888559345	4.0488799948976295	4.41409	4.446938154554465	4.293550826096495	4.667277315652105	4.577034150130331	4.728389874352225	4.44583	4.150715889794525	4.54622	3.974250268288525	4.059441699365555	4.46582
O95294	RASAL1	2.066564003003675		3.399334989129745	0.446219	3.269282388597975	3.3104747058778248	3.45886	2.514688695340415	3.20646	2.623385626636975	2.84277	3.0269498440078904	2.03827	2.6990693776100247	3.607025934595275	3.3887	2.989849929008245						3.43297	3.9461		2.42393	2.69358					1.34811		1.99178	2.9798						2.892	2.6896750756780996		2.51517	1.31483	3.24554		1.96373
O95295	SNAPIN	2.3214496832883302	2.7937348757572247	3.5975571808259046	2.41903	2.97049	3.214177597924755	2.8344284044947647	2.97803	2.68871	2.970538930369885	1.92393	2.57155	2.80454	2.231177089338785	2.236070450914415	2.922643381927085	2.58844	2.611969248025405	2.6275705267439102	2.4479	3.131220290282915	3.0430661344636754	3.712184665810905	3.857588192564085	3.8821723222495548	3.5297086907389703	3.08042	3.291091764704245	2.9069	3.7934	3.51074	4.011630308557375	4.1569212461870855	3.281394453290865	3.119592959723075	3.593658705434205	3.78467	4.018526019135249	3.1634	4.085151598848521	3.151083536356645	3.735911813276095	2.678496488864835	3.228331286262095	3.6886287632494152	3.1163009738145053	3.3688625519021302	2.892992390920945
O95297	MPZL1	2.84049	3.51724	1.90947		2.7692394615127354	3.263956235491215	2.11416	3.89493	2.90771	2.51927	3.58461			1.87621	3.26514	1.97368			2.77315	2.04707	3.73702	2.5976559055743547	3.18531	3.642526759933685	3.81629	3.3731	1.441358333156535		3.006010141190635	3.61329	3.146751411149305	3.45211	3.478361496932675	2.58573	3.36691	3.298222057596435	2.23513	2.836449695278455	2.718083732821805	3.5049822724771698	3.018953314040465	3.3808813676601197		3.38789	3.621222363469445	2.95616	3.475149441958475	3.133060391004415
O95298	NDUFC2			2.39771		3.34263	2.78463			3.4222		3.41073			3.75672	2.72548			3.43295			3.41998		3.327686283636625	2.05128		3.74877	3.4041			2.70679	2.81204		2.95119	3.19813		2.26593	3.80009			3.438879130747525	2.32841				4.0488142886284795
O95299	NDUFA10	3.0174008727762702	2.860432319849035	4.06206	3.08761	4.32124	4.56767	3.779662013459825	3.82713	3.275914699864685	3.195480353634005	3.80066	3.0640435321883404	2.899500681980845	3.5489967330364403	3.6876	3.809900753829465	3.13335	3.7776016850367102	2.694849044965625	2.32589	4.075211859035135	2.4257607132950048	3.20756	3.655623881319585	3.0185	3.683863763337225	3.35802	3.7372	3.329877975054915	4.09366	3.69947	3.372150126171935	3.719551060663745	3.41298	3.69576	2.6791	3.14596	4.124017658851265	3.5543	4.244507912324005	3.17145	3.596113349530835		3.624039368126225	3.25564	2.9490809003900447	3.65895	3.043170861449085
O95302	FKBP9	4.458432911743385	4.865687560024685	4.47716	3.819336521943185	4.592783551207345	4.43936	4.19255	4.72765	4.62768	4.73922	4.0507595727814145	3.758984756446735	3.8790446586369898	4.040780426365314	4.58888	4.385482808597525	4.09864	5.443963244268585	5.05124	3.99915	5.58535	5.093082708670835	5.622169909219755	5.725896788687465	5.60486	5.685249809904555	5.506640717414729	5.30329	5.227535534658875	5.5141	5.5569958317438495	6.02841	5.857547596195695	5.725187682960555	5.706015468155855	5.1161	5.715841567601055	5.525298658368685	5.63269	5.722045017794629	5.51293	5.8799708678435145	5.326902912991295	5.6808387551052455	6.117094854136004	5.567952908839315	5.418228623345755	5.586593993033604
O95319	CELF2	3.0046651696679847	3.25639	3.74321	3.21471	3.3881824295775447	2.914724850411595	3.939452428944715	2.742931565707005	2.37115	3.6092388675271447	4.25668	2.64846	3.000891533091345	4.330124875500575	3.78774	2.67436	2.879300565422265	3.3596795155324948	2.94667		3.894657999939665	3.8154925356805798	3.73987	3.89759	2.83489				2.95312	3.93786	4.4541	3.2967629951560102	4.155253782962886	3.17721	3.9095640177229702	3.42944	2.99487			2.02524	2.14427	3.939		2.94165	2.69991		1.57181	2.87558
O95336	PGLS	5.212386202589849	5.3615	6.446992552443925	5.7348460522047695	6.4245345170531305	6.520009371888405	6.113427975947181	6.26079	5.665388020013831	5.85388	6.109392466171119	5.43223	5.466974914675855	5.575698652764245	6.109702782568865	5.917920932500595	5.911219979892994	6.6425097683599805	5.74597	4.822755291701895	6.862754380072936	5.9498197672706805	6.944091162826955	6.89026	7.232035679385724	7.21753	7.17746	6.851064638263795	5.816374869251565	6.73987	6.437979748478115	7.413349723101245	7.12625	6.898994236060515	6.5534	6.32947	6.935833983198471	7.25381	6.9819403510320655	7.68367	7.176273112357955	7.80716	6.160775729557695	7.099402207120705	6.77606	6.749680478557931	6.58063	6.69575
O95340	PAPSS2	2.24958	3.2874529837192448						-0.0398839		2.81209					2.27221			3.9593937142324798	2.605378395854105	2.1865656795677295	3.00737	2.7019	3.48075	3.4370879000225854		2.87761	2.53033	2.43986	3.13413	3.34061	2.881855656619535	1.88239	2.65467	3.5874200544743498	3.467925606133275	3.14554	3.286678160736505	2.06327	2.8356143817140547	1.8754884237834202	2.64385	3.10493		3.591310513108255	2.997156145306445		2.82829	2.79958
O95347	SMC2	2.74579		4.34443	2.58378	4.071839776505705	4.33327	3.49545	3.629236905741605	2.868733440335805	3.740395107484285	4.247374759265985	2.7773161853796298	2.764499552620145	2.9288168500826304	2.73684	3.05764	3.10626	3.3349992859954103	2.083772608225345	2.22742	3.786377447704655	1.9295619152678252	3.44685	3.7949	3.6151117638784047	4.048873450763249	4.609265661004709	4.05517	2.494783133782695	3.57235	3.29269	4.16036	3.597236907969845	3.281513086256585	2.85529	3.044773665712845	4.1104886113183845	4.1294046490421294	3.947498174597445	4.65117	3.5685481637436203	4.750385659757081	2.936662732542665	3.6527879873120304	3.858811299077325	3.4366467526604847	3.503817683643525	3.17195
O95352	ATG7	2.28631	3.4575659395881146	3.592631571892725	3.200715997438425	3.586888794107555	4.0038727118374045	3.513700224234845	2.896375803247185	3.301527892216005	2.90167	2.970032108952675	2.916907152476695		2.17759	3.673282394079625	3.438182831819045	2.68956	2.53028	3.25476	1.48809	2.9004442074185803	2.185014857492955	2.597549743542425	3.20914	1.93187	2.4463421074248703	2.697345104279775	2.81119	2.309994688454965	2.87717	2.9997280302600347	2.63241	2.844998694769105		2.41588	1.880641010533507	2.09746	2.746517210655065	3.25676	2.83282	3.17558	3.08421		3.1340439915019047	2.184324206982745	2.84702	2.81957	1.916092925693085
O95359	TACC2																																										2.24993	2.05607				2.42585
O95361	TRIM16		0.68033								0.944284											0.688859
O95363	FARS2			2.2118		2.744429663961615	1.82096	1.89196		2.04859												1.69706		0.761849	1.60199	1.14688	2.236439341505705	0.761873		1.60547		1.98674	2.241197038789535	1.07685		1.41361	0.526911	2.27069	1.88992	1.825098050994955	2.7781047818715052	1.09559	2.803492367480115		2.41024	2.79405	0.604567	1.5376258012714001
O95365	ZBTB7A			2.1980108958116347		1.773597409433175	1.26464	1.26216	2.47808	1.64989		2.21824		1.39355		4.29699						2.22764	0.753742			1.69913	2.5632	0.843081	2.158646664519885			1.04487	1.6654002214175398	1.19352					3.63301	0.846381	2.006598431678615		1.70428		2.45332	0.735632			0.8969809858605865
O95372	LYPLA2	5.33646	4.01187	5.87428	5.226379341418075	5.92134	6.38402	5.83746	5.900672316748365	5.097076737171515	5.120498051719345	5.48547	5.332588751526955	4.511271526847315	5.458508179655976	5.898523072993485	5.524539181687954	5.349763551597745	5.729368431898974	4.1402307616841245	3.645735463151545	5.6694	4.17576	5.74673	5.395967997812781	6.00845	5.729980608300044	6.4434	5.79894	4.03644	5.43219	4.450715731387925	6.40536	5.637298642763495	5.316534780422635	4.8257474451589495	4.945800515881955	5.850224646178026	6.182506230054845	5.9100052691821805	6.658112369088495	5.83555	6.565219487219824	4.05593	5.331971076368845	6.035990837695046	5.47825	5.29599	5.1484
O95373	IPO7	2.2467551677165547	3.00671	3.068810934588475	2.325735912801945	3.477880998656845	3.05896	3.03624	2.740860847401545	3.18099	2.3592713281000197	3.39883	2.1906	0.559871	3.2273437624221852	2.92856	2.961896856941125	2.5666565334143048	4.22752	3.1967795722671752	3.00124	4.3269723960839706	3.208871797459345	4.06026	3.967094589523255	4.002558975647225	4.41458	4.8513431751744545	4.315468414175065	3.262016847832765	4.05548	3.92473	4.244259892594975	4.2459	3.6466	3.639318355486905	3.4476757026241946	3.8579308896566697	4.15494	4.22763	4.506640893226195	4.06826	4.327664299626405	2.19695	3.6879515035131103	4.26166	3.79839	4.092214371189074	3.52487
O95376	ARIH2	1.5652		3.2888058688329647	1.75295	3.51779	3.616056700555245	3.28	3.3276480538783897	2.7937433244133203	2.202341690609985	3.28987	2.5860909808108152	3.26729	2.1658	2.6265045430166998	2.92091	1.9944238128444092				2.23629		2.219029202365985	2.09431	1.30613	1.12602		3.0596		1.38058	1.6782	1.7807545824173951	2.4186546452561752		1.44154		2.5071	2.26043	1.2397	2.05611	1.61115	3.0325		2.88384	2.00488		2.08953	1.35835
O95379	TNFAIP8	5.231412355424116	4.19732	6.15785	5.334793645969414	5.68392	5.8990705068513805	5.62802	5.897	5.278981644936129	5.570089567773115	5.488516524250605	5.1615476332187455	5.210004045958614	5.374076386002625	5.254276641440535	5.139217467687075	4.610767034681155	4.458426205029185	4.20583	2.691507987817565	4.41602	4.51484	4.99691	4.29129	4.506666391259939	3.790124629971495	3.40874	3.296539755603785	4.422816902108314	4.21683	3.1084658372109697	3.5377426049457297	4.525583695850245	3.3914534812870354	4.082015135118585	4.25902	4.04293	4.352793517008225	3.960422815830575	3.97105	2.44775	3.52411		3.5986255922829953	4.447875511670359	3.547921555656695	4.327481508452955	3.4786480828621604
O95394	PGM3	2.96305	4.059036746507825	2.8630168898770796	2.06974	3.017862678602235	3.41094	2.86798	3.402627748317065	3.229017017131485	3.72237	2.807788763210195	2.6722661367539553	2.73507	3.34167	3.517782692203935	3.50842	3.243668683935555	4.323444196684855	4.026707950823376	3.0282	4.468343985302415	4.192393553565646	4.61291	4.512472638824045	4.01566	4.21051	4.19493	4.209669496348085	4.19771	4.75401	4.382255188407839	4.57486	4.77077	4.40236	4.371144865861504	3.9474902835890497	4.434848059100595	4.6877	4.095554655435405	4.768736263174105	3.9977323821561246	4.744326650049045	3.4053470146958347	3.871539161619495	4.312604858072845	3.679	4.13239	4.307126402715715
O95396	MOCS3	1.4343410147424251	1.60859	3.7868544800706196	2.43187	3.6319862284770252	3.9795183823536453	3.6131745299142297	2.63773	2.636357063265105	2.153840476096565	3.244259539171555	2.37358	1.47331	2.05864	3.16655	2.84649	2.27027	2.2250944212147648			2.42848	2.62925	2.5216656446008052	2.759429141778675	1.6557534243241698	3.2006808279612446	3.700401958116335	2.8018920858600502		2.32226	2.01828	2.880287094215735	2.72071	2.8203585404393596	1.75721	2.12989	2.935900983161935	3.01042	2.18325	4.231468095824125	2.82451	3.831094429047435		2.59373	2.64335	3.203966120828865	2.3748	2.48304
O95400	CD2BP2	3.8093255325926902	2.457514656959865	3.9883151479462446	3.36793	3.102862255073345	3.6711604968896348	3.252978080893095	3.819484789692505	3.24379	3.4185045943745003	3.6198	2.961316881778775	2.8045714484654853	3.4357214338120503	3.102047512285365	3.349101767296825	3.162338380186585	3.676894069714655	2.7375285315494597		4.0463166527476595	2.700665814465535	4.365922166229705	3.74064	4.423351047248325	4.76795	4.52425	4.25225	2.95282	3.36948	3.4082967161688797	5.031938492785034	3.9957	3.9022040152327353	3.760496353676995	4.103054950441525	4.5534	4.4370495779848955	4.4285612202743145	4.8073987855710705	4.36316	5.036768565885135	5.389469683218155	4.32476	4.616457767674985	4.34849	4.282443587029386	4.42523
O95402	MED26			2.03985	2.03148	0.616813	1.53114	0.811029	0.922541		0.521239		1.84643															1.21034	0.6541				1.08735						2.47375						1.87992
O95407	TNFRSF6B														2.64589	2.06229
O95425	SVIL	3.255854718902535	2.69535	1.959547012296935	2.31008	2.823996665893575	3.10428	2.921757153640315	3.23155	3.36645	3.806215219626075	2.79568	3.18024	2.216723410292495	3.244018718215295	3.4293492573359297	3.4701110695406197	3.4536026050729847	2.4656400644468697	2.51689	2.1786	2.57909	2.461499861244405	2.351867643163095	2.887778349499335	2.6388	3.251816882054745	2.25142	2.365672257004345	2.284657010447515	2.68157	2.7987784169114898	2.4805224158989354	2.974381842133785	2.71484	2.80262	2.9029156316685603	2.872999229941445	3.18335	2.98141	3.12278	2.56618	2.394354584109975	2.92527	3.078855829167485	3.2742442992755247	2.31158	2.72118	2.97925
O95429	BAG4	2.8717307640930496		0.9900176856058065	4.12804	2.77258	2.2513141008018698	2.7856025564591302	2.51082		2.7563	2.10963	2.25767		2.796613147952885	2.26343	1.36917	3.82536	2.012267653553345	3.36398		2.6148512794526297		3.264623514596725		2.635834145787165	2.73453	3.1575564652897947	1.943523318230535	2.30437	2.93722	3.236785765572125	3.9862909329664795	2.942187852740235	2.41881	3.42389	2.67834	3.365226188504015	3.1339211186808598	2.8045364081681603	3.09728	3.003534269861615	3.422546795362655	3.6670273744376347	2.42232	3.71408	2.70561	1.496687454041915	2.27266
O95433	AHSA1	3.3999910328262297	3.51421	4.6457606068432895	3.67507	4.666274761742455	4.846834734237046	4.407934857805005	4.203504506051515	3.94503	4.2214851746159106	4.64037	3.766842542214315	3.212378663768755	3.7972604544426902	4.133808138685925	4.01287	3.9976900742482346	4.746616702869799	3.970500675627285	3.1083356719423447	4.97537	3.7971078986945104	4.647211263174695	4.58857	4.741814171625565	4.948554476492055	5.311045851637065	4.811151575342825	3.8205249199513354	4.73966	4.489619488429495	5.1286072839608146	4.836397306364995	4.702832473570795	4.14041	4.305238348550945	5.057188175879769	4.985360630261894	4.78372	5.40677	4.9631051713572205	5.144919950028095	3.251452173785685	4.476967580173779	5.0145	4.470299074365915	4.64248	4.458213331084985
O95436	SLC34A2		1.68733	2.64339		2.44158	1.97816	3.77082			3.163404799689285	-0.685362	3.24255		3.319877434749155	3.2908			1.68658	3.52613		1.977568142080075	1.82174	2.46045		3.32921	2.93041	2.711421231651885	0.625153	3.0932	2.43502		3.0665251942650498	3.24057	3.73348					2.7656	2.93589	3.34708	3.193576156435655	1.8925	3.47713	3.0839668727795297
O95445	APOM		3.05733			3.05838			2.980956712544155	2.85977	3.13436		3.29074	3.3006497227849447	2.97516	3.2938666455892953	3.18252	1.484082990545655	3.32587	4.02267	4.40171	3.169061120175025	4.24201	3.039801032525745	3.19588	2.0195008966084744		3.554911852129535	3.4858571634015547	3.952550697085705	3.38647	3.16583	2.524392430364525	3.268328066864725	2.57977	1.34433	2.7982291009799347	3.48803	3.114449394291925	0.9031040260150947	2.66953		3.36429		1.6634	2.7998913820816798	2.94874	3.141765242102375	3.30669
O95450	ADAMTS2	4.600499182015316	4.87236	4.367282135233845	4.6873199483573496	4.48243	4.616877521324145	4.052613964037825	4.67622	4.15478	4.25785	4.367613995409945	4.5654547917313195	4.83726	4.851447659063901	3.11065	4.43774	4.666471706951505	4.5534914118273555	3.82834	4.4137	3.7578159653733296	4.27041	4.585873314313865	3.7260159936882946	3.5611890411890847	4.413839958151025	4.442577941062369	3.02096	4.308909258733965	5.29202	4.16591	4.248970226141935	3.679218405577325	4.439169995260865	3.65565	4.604243325479625	4.81029	3.9682257246392005	4.545485411174624	3.05324	4.42055	4.311696029244225	4.5498407465668596	4.584689651294481	3.5583307546655902	4.41555	3.592694214373725	4.766321512312135
O95453	PARN		2.48558	2.00252		3.27831	2.292024764567005			2.10334		2.6904191554616848		0.875025	2.02317		2.23532		1.26579	2.12227		2.85549		2.541283003692095	1.66356	1.3186336454742256	2.979537479733255	2.862568366902975	2.381799831973665	2.65429	2.39684	2.646818605872245	2.3612760368748598	2.4922422701821647	2.83363		2.7261	2.6437206164651297	2.5760875926130797	2.708168634583695	3.066209202457725	2.5193639820192297	2.8010895443823998		2.8448752202965153	2.6537906232872297	2.11105	3.00749	2.29265
O95456	PSMG1	2.62158	2.3225553885490697	2.8074	2.43689	3.485448629543235	3.00627	2.48998	2.89111	2.937650417376385	1.2219223279030549	3.28076			3.32802	2.22366	1.915780462009435	2.2689017691137248	2.603729353536135	1.3582284078828981	1.53536	1.3346238760502451	1.9578570544943998	2.3869	2.00044	2.19101	2.0533074226696852	3.89136	3.05872	2.10441	1.62352	2.568657271803935	1.39994	2.8090224603141998		2.390437265165725	1.9545185529518898	3.2237852105855698	2.98346	2.98891	3.491981112904055	2.816149177308095	3.1182085421008248		2.32055	2.950539491649335	3.247732626044105	2.94776	1.1096903050750695
O95466	FMNL1	2.7478280114520848	3.448364237596805	3.73924	2.386581544085705	4.1033069363085595	4.04871	3.51121	3.922522871324875	3.4963754625491648	3.54486	3.46085	3.3548146208538947	2.754765021714745	3.7632509660387052	4.10947	4.069161618403365	3.118816083335105	4.04642	3.45395	2.7736128357607504	4.12475	3.45368	4.130636399049575	4.179532391357025	2.9937896230403203	3.6622658361267453	2.52425	3.07837	3.79281	3.98729	3.23937	3.14267	3.29587	3.17415	3.7714360831329348	3.5029102574339603	3.2805215318742498	3.778	3.292875103004925	3.402584292662455	2.7234128548651952	3.4319489986346747		3.58113	2.75013	3.18869	3.26262	2.74602
O95470	SGPL1	1.7813713430617801	3.0154715653166653	2.115709649770825	2.99757	2.8035326042018998	3.3267	3.0976840451571848	2.67007	2.9040398981033153	2.67802	2.78564	3.0659053970701047		2.41107	3.205673920837455	3.19821	3.157823663696495	3.925508326775625	2.9916	2.32251	3.99528	2.7551771953215747	2.85086	3.693158543792815	3.247862620178525	3.99284	4.39988	3.38253	2.08507	3.09817	3.11998	3.283073267808555	3.4670359632324903	3.2240098102201946	2.5084	2.427058152487755	3.521297526927435	4.016749986809405	4.191580782571255	4.437511347102021	3.8511151777518604	3.7017476602940347		3.6843983630331403	3.69436	3.0863705150619953	2.718910514107975	3.1408344079940402
O95478	NSA2		2.07083	1.5225334871825429	2.13721	2.9536277249868848	2.590565749180465	2.845633569199315	3.2333		1.884810969888395	2.99894				2.668105073851475	2.465728759530855	1.55749	1.2397						1.65083		2.45319	1.60018						2.2785210337530897				3.0931118057967097	1.872085692295272	2.64394	2.8484520400297253				2.53686			1.2302706388531095
O95479	H6PD	3.471973050647785	3.8831876440156705	4.900918630022895	3.8700184553677452	5.196545325478125	5.295936715440105	5.0372494061109805	4.5875965102404255	4.88424	4.086346540664995	4.902702305058035	4.125776137638866	2.85087	4.10189	4.810675694321075	4.632402937112095	4.2324524340102005	4.004061951258415	3.16438	2.670649242534105	4.14877	3.1535867144886947	4.16706	4.122262475441625	3.5170864273532354	4.672348887762935	4.528936442962075	4.317862145029634	2.96237	3.95849	4.00041	3.672211685306875	4.3483274060904105	3.401607773925515	3.6032505455652304	2.7939	3.792257101214605	4.16983	4.305780358278735	4.756723940949655	4.189517846094185	4.224349665305025	2.55245	4.23571	4.506003876492965	3.843103778575075	4.083840135765255	3.43885
O95486	SEC24A	2.70106	2.785124492530595	2.2599847199417047		3.2939930002795252	3.03504	3.199576271365185	2.6372346945352696	2.92708	2.7390269885593153	3.049898547801675	2.6376023709494554	1.50234	2.8066628300078653	3.5062369533774502	3.1876936875027146	2.611986211093745	2.90931	2.684819444040995	2.02371	3.09499	2.39403	3.316086840683825	3.50306	2.28922	3.339166566078555	3.1547	2.96838	2.55207	2.92288	2.71483	2.903345180620095	2.4999989647148952	2.88125	2.9569913509082104	2.57067	2.2491	2.862778533469265	2.638985330622885	2.98666	2.206613911015105	2.17876	2.53402	2.9631233434758197	2.07689	2.8034994660357047	3.32285	2.65779
O95487	SEC24B		2.75798	1.90656	1.88972	2.133797102965895	2.300641693299825	1.566421728419785	2.78321	2.01153	0.941757	2.4688470259215354				2.255141062363875	1.8916594894252299	2.17163	3.2814489363582497	1.757577850849385	2.80439	3.0521254547220353	2.37091	2.33342	2.52687	2.14318	3.359756586294975	3.5265481535872203	2.865069550401775	2.210844670621105	2.64551	2.6542988763076503	1.74631	2.683886689211485	2.030805809092445	2.39791	2.266564076596895	2.27522	3.0426021621478947	2.80769	3.0028154984138453	2.7758330130936253	1.76172		2.606297645715435	3.10645	2.32153	2.8768646390623447	2.56496
O95490	ADGRL2	1.7053		3.480246651684355	1.43967	2.911883614490045	3.298327246940045	2.5331497522890647	2.94343	2.0988	1.9360896069276348	3.125778478896025	0.689914	2.0267	1.6937445927963943	2.965479407124315	2.0240690458471953						1.42264		1.9785532734465254	2.07799	3.01982	2.58543	2.230873484223815				2.140583296021525	1.35415	1.70477	1.55781			1.442721539766545	2.50535	3.065851721559535	1.67377	2.49142	2.25563	2.98774				0.765383
O95551	TDP2			2.57603		2.04135	1.87898															1.7703314131644399		3.01216	2.77944		1.89481	2.1821683514952452	2.9271			1.80154	3.38421			0.489216	2.14453	2.64092			2.456356811483405	1.84723	3.34793			-0.128626	3.07927
O95562	SFT2D2	1.96703		1.41085						1.5521781402809811	1.71589	2.50601			0.597261				1.89067			1.30483		1.8376		2.45239	2.904421590648005	2.9370438690137446			2.30399	1.11652	1.98749	2.45245	1.19809	1.49746	2.32721		2.16044		1.9305	3.31648				2.86226		2.47104	0.697717
O95563	MPC2														3.66151	2.71668																																	1.65448
O95571	ETHE1	3.81788	3.818887960417055	2.8881333529161504	3.41263	2.18049	2.533963926097715	2.983540071855985	3.05291	3.176874285038565	2.918439958834875	2.3633	3.57696	3.65919	3.781814327009035	2.7251255139796102	3.25994	3.821545987807765	3.07059	4.14717	2.860972852267595	3.215985275963495	4.39874	3.53933	3.31044	3.44301	2.65459	4.170822682923225	3.6488779250334646	4.368566386806325	4.40856	4.56791	3.30995	4.32923	3.17601	4.000748097964005	4.614282200084389	4.999308489079549	4.574536030381484	4.762602571099375	3.88014	4.185609406543085	3.78877	2.785040389278215	4.43658	4.065350271874755	4.662132566614275	3.748607362151195	4.0033616354673445
O95573	ACSL3	1.163978376492141	2.43943	3.22967	0.181849	3.414284185085905	3.916183072042595	3.54668	2.83533	2.87865	1.6365986865384319	3.301384310671345	2.6168046411048147	1.5214003443856048		3.2409	3.19936	2.108800103075984	3.151915657985165	2.535211015117075	2.21345	3.59621	2.522293860977825	2.7156769893822803	3.146583608326425	2.678159366317625	3.477120392446695	3.704218500327315	3.44661	2.3118005371213552	3.12203	3.0202752595658753	2.52474	3.454715765804445	2.801776169476315	2.8143047258992953	2.52169	2.778314436921185	3.37681	3.16674	3.934169261073005	3.28134	3.690596334935085		3.349083527238365	2.375326715649725	3.00939	2.88761	2.833652387020745
[truncated: 6,385 more rows]
[truncated: 367 more columns]

## Sheet: S4) Protein lists
Supplementary Table 4. Stable Discriminative Proteins based on filtering of the FF protein matrix outlined in Figure 2A; proteins expressed in normal ovary and fallopian tube; proteins in Module 5, dsDNA sensing / inflammation (DSI) score; proteins differentially expressed in samples from HR intact and HR deficient HGSC.
[truncated: 1,653 more rows]

[truncated: 6 more sheets: S5) HRD scores, S6) % Tumor, S7) Proteins FFPE, S8) CNV FF,  S9) RNA Seq FF, S10) ProTYPE FFPE]
